# Supplementary material for: Integrating transcriptomics and proteomics to show that tanshinone IIA suppresses cell growth by blocking glucose metabolism in gastric cancer cells
Source: BMC Genomics. 2015 Feb 5;16(1):41. doi: 10.1186/s12864-015-1230-0 (PMC4328042; doi:10.1186/s12864-015-1230-0)
Supplement: Additional file 2: — List of RNA-seq identified genes and their expression ratios (TIIA/Control). [file 12864_2015_1230_MOESM2_ESM.xlsx]

## Sheet: Additional file 2
Additional file 2. List of RNA-seq identified genes and their expression ratios (TIIA/Control)
GeneID	Symbol	Gene_length	Control-Expression	TIIA-Expression	Control-RPKM	TIIA-RPKM	log2 Ratio(TIIA/Control)	Up-Down-Regulation(TIIA/Control)	P-value	FDR
6705	SPRR2F	657	0	566	0.01	83.325	13.0245	Up	7.51728e-162	3.45004e-160
2520	GAST	440	0	30	0.01	6.59467	9.36516	Up	2.98762e-09	1.04715e-08
6703	SPRR2D	682	9	3671	1.3781	520.624	8.56142	Up	0	0
5055	SERPINB2	2180	6	1952	0.28742	86.6059	8.23516	Up	0	0
6700	SPRR2A	692	1	274	0.150909	38.2973	7.98742	Up	1.35864e-76	2.59032e-75
402569	KPNA7	1689	0	43	0.01	2.46242	7.94394	Up	5.946e-13	2.51502e-12
3885	KRT34	1713	0	40	0.01	2.25853	7.81924	Up	4.24938e-12	1.73238e-11
93273	LEMD1	967	0	22	0.01	2.2005	7.78168	Up	5.66144e-07	1.71667e-06
4804	NGFR	3420	1	237	0.0305349	6.70265	7.77813	Up	4.02492e-66	6.58941e-65
140686	WFDC3	1000	0	21	0.01	2.03116	7.66616	Up	1.0905e-06	3.2379e-06
6699	SPRR1B	641	0	13	0.01	1.9616	7.61588	Up	0.000206646	0.00051024
113730	KLHDC7B	3008	0	41	0.01	1.31835	7.04259	Up	2.2061e-12	9.12854e-12
3853	KRT6A	2450	1	135	0.0426242	5.32957	6.9662	Up	2.5348e-37	2.37941e-36
84659	RNASE7	1511	0	19	0.01	1.21622	6.92626	Up	4.04602e-06	1.1512e-05
9173	IL1RL1	2542	0	31	0.01	1.17953	6.88207	Up	1.55105e-09	5.53593e-09
793	CALB1	2531	0	29	0.01	1.10823	6.79211	Up	5.75474e-09	1.97851e-08
55287	TMEM40	1710	0	19	0.01	1.07469	6.74777	Up	4.04602e-06	1.1514e-05
9518	GDF15	1220	306	29312	26.1929	2323.86	6.4712	Up	0	0
392196	LOC392196	1438	0	13	0.01	0.874397	6.45022	Up	0.000206646	0.000510316
794	CALB2	1485	0	13	0.01	0.846722	6.40382	Up	0.000206646	0.000510164
7837	PXDN	6821	1	76	0.01531	1.07768	6.13731	Up	9.10306e-21	5.2587e-20
5837	PYGM	3633	0	25	0.01	0.665578	6.05654	Up	7.92186e-08	2.53426e-07
1847	DUSP5	2545	0	17	0.01	0.646079	6.01364	Up	1.50116e-05	4.06925e-05
3713	IVL	2165	0	14	0.01	0.625452	5.96683	Up	0.000107282	0.000271741
645687	LINC00520	2092	0	13	0.01	0.601043	5.9094	Up	0.000206646	0.000510088
5630	PRPH	1833	1	64	0.0569718	3.37708	5.88939	Up	2.01426e-17	1.0281e-16
7439	BEST1	2852	0	17	0.01	0.576532	5.84933	Up	1.50116e-05	4.06992e-05
9734	HDAC9	4659	0	27	0.01	0.560525	5.80871	Up	2.13514e-08	7.075e-08
10840	ALDH1L1	3125	0	18	0.01	0.557117	5.79991	Up	7.79342e-06	2.16865e-05
7378	UPP1	1857	95	4785	5.34237	249.227	5.54383	Up	0	0
547	KIF1A	8843	0	41	0.01	0.448444	5.48686	Up	2.2061e-12	9.12626e-12
467	ATF3	3187	98	4524	3.21119	137.298	5.41806	Up	0	0
9424	KCNK6	2671	1	45	0.0390974	1.62953	5.38124	Up	3.705e-12	1.51791e-11
240	ALOX5	2568	1	36	0.0406656	1.35591	5.05931	Up	1.0992e-09	3.95389e-09
54567	DLL4	3420	2	71	0.0610697	2.00797	5.03913	Up	4.08312e-18	2.14691e-17
207107	SFTA1P	693	3	102	0.452075	14.2361	4.97685	Up	2.09842e-25	1.40984e-24
57642	COL20A1	4187	0	13	0.01	0.300306	4.90836	Up	0.000206646	0.000510392
255394	TCP11L2	2243	6	181	0.279347	7.80501	4.80427	Up	2.21714e-43	2.35321e-42
875	CBS	2609	1	30	0.0400265	1.11217	4.79628	Up	4.75214e-08	1.54683e-07
646329	LOC646329	2228	9	261	0.421842	11.3305	4.74737	Up	1.38851e-61	2.10475e-60
164668	APOBEC3H	1164	1	27	0.0897158	2.24355	4.64427	Up	3.08818e-07	9.51198e-07
6286	S100P	510	34	895	6.96195	169.737	4.60767	Up	4.06432e-204	2.44864e-202
5054	SERPINE1	3198	19	487	0.620436	14.729	4.56924	Up	3.20434e-111	9.26518e-110
639	PRDM1	5165	43	1062	0.869401	19.8874	4.51569	Up	5.64094e-239	4.28711e-237
3854	KRT6B	2331	3	73	0.134401	3.02904	4.49425	Up	1.45319e-17	7.47946e-17
126014	OSCAR	1946	1	24	0.0536635	1.19287	4.47435	Up	1.98688e-06	5.78333e-06
4312	MMP1	2081	4	94	0.200729	4.36898	4.44398	Up	3.78414e-22	2.29402e-21
266977	GPR110	3095	1	23	0.0337413	0.718772	4.41295	Up	3.6858e-06	1.05232e-05
100129196	MATN1-AS1	2065	1	22	0.0505711	1.03045	4.34882	Up	6.82734e-06	1.91009e-05
55901	THSD1	3366	1	22	0.0310247	0.632168	4.34882	Up	6.82734e-06	1.90976e-05
5794	PTPRH	3935	8	172	0.212308	4.22774	4.31565	Up	8.19714e-39	7.97476e-38
84519	ACRBP	1886	1	21	0.0553707	1.07697	4.2817	Up	1.26264e-05	3.44921e-05
57495	KIAA1239	7477	0	15	0.01	0.194039	4.27827	Up	5.56966e-05	0.00014441
57576	KIF17	3810	5	104	0.137046	2.64017	4.2679	Up	8.46694e-24	5.4267e-23
9214	FAIM3	3109	2	40	0.0671787	1.24441	4.21132	Up	9.3395e-10	3.37117e-09
54541	DDIT4	1752	213	4054	12.696	223.807	4.13981	Up	0	0
389384	C6orf222	3750	1	19	0.0278478	0.490057	4.13731	Up	4.29558e-05	0.000112414
3603	IL16	8322	0	15	0.01	0.174336	4.1238	Up	5.56966e-05	0.000144455
4846	NOS3	4345	8	144	0.192275	3.20551	4.05931	Up	1.96333e-31	1.56613e-30
7038	TG	8453	1	18	0.0123541	0.205961	4.05931	Up	7.8994e-05	0.000202377
1649	DDIT3	1191	64	1132	5.61165	91.9303	4.03405	Up	3.63976e-236	2.72867e-234
10397	NDRG1	3520	354	6205	10.5023	170.5	4.021	Up	0	0
80726	KIAA1683	4421	1	17	0.0236212	0.371923	3.97685	Up	0.00014494	0.000362962
100506844	LOC100506844	711	1	17	0.146877	2.31262	3.97685	Up	0.00014494	0.000362908
169792	GLIS3	7656	2	33	0.0272804	0.416904	3.93378	Up	6.4763e-08	2.09038e-07
27063	ANKRD1	1994	33	531	1.72827	25.7569	3.89756	Up	6.9447e-109	1.95017e-107
3097	HIVEP2	9732	36	578	0.386298	5.74447	3.89439	Up	2.61252e-118	8.06038e-117
59	ACTA2	1798	25	401	1.45202	21.5714	3.89299	Up	1.55083e-82	3.17211e-81
4051	CYP4F3	2988	3	48	0.104849	1.55376	3.88939	Up	5.88198e-11	2.26687e-10
54550	NECAB2	1636	1	16	0.063832	0.945934	3.88939	Up	0.000265278	0.000648823
57458	TMCC3	5867	4	63	0.0711977	1.0386	3.86667	Up	5.6023e-14	2.50186e-13
3570	IL6R	5928	33	516	0.581337	8.4191	3.85622	Up	5.19882e-105	1.40972e-103
84981	MIR22HG	2659	112	1709	4.39867	62.1653	3.82097	Up	0	0
23645	PPP1R15A	2399	728	10811	31.6901	435.873	3.7818	Up	0	0
27113	BBC3	1843	122	1811	6.91284	95.0424	3.78122	Up	0	0
83896	KRTAP3-1	614	7	102	1.19056	16.0678	3.75446	Up	1.9321e-21	1.14162e-20
8605	PLA2G4C	2567	2	29	0.0813629	1.09269	3.74737	Up	7.07474e-07	2.13311e-06
9572	NR1D1	2788	199	2877	7.45388	99.8094	3.74311	Up	0	0
79919	C2orf54	2525	38	548	1.57161	20.9915	3.73949	Up	8.10022e-109	2.26697e-107
54854	FAM83E	2011	12	172	0.623148	8.27257	3.73069	Up	4.29306e-35	3.76934e-34
114907	FBXO32	1530	12	172	0.819053	10.8733	3.73069	Up	4.29306e-35	3.76734e-34
9413	FAM189A2	2423	6	85	0.258595	3.39305	3.71382	Up	6.23862e-18	3.26164e-17
8878	SQSTM1	2931	2234	31316	79.5957	1033.41	3.69859	Up	0	0
1026	CDKN1A	2327	759	10490	34.0618	436.017	3.67816	Up	0	0
730755	KRTAP2-3	880	4	55	0.474678	6.04511	3.67075	Up	6.4182e-12	2.59865e-11
63827	BCAN	3488	4	55	0.119758	1.52514	3.67075	Up	6.4182e-12	2.59801e-11
694	BTG1	4704	84	1154	1.86481	23.7281	3.6695	Up	6.9708e-224	4.73329e-222
23237	ARC	2985	2	27	0.0699693	0.87487	3.64427	Up	2.31308e-06	6.70336e-06
5187	PER1	4717	92	1242	2.03678	25.4671	3.64427	Up	1.79718e-239	1.3785e-237
140809	SRXN1	2580	613	8258	24.8121	309.585	3.64122	Up	0	0
29948	OSGIN1	2409	78	1018	3.38127	40.8729	3.59551	Up	1.94693e-194	1.12003e-192
933	CD22	3300	23	300	0.72784	8.79289	3.59464	Up	2.05222e-58	2.93114e-57
343521	TCTEX1D4	1278	2	26	0.163426	1.96774	3.58983	Up	4.16944e-06	1.18489e-05
1647	GADD45A	1398	122	1563	9.11328	108.137	3.56875	Up	1.01361e-295	1.06965e-293
493861	EID3	1447	8	102	0.577356	6.81798	3.56181	Up	1.30342e-20	7.4879e-20
2113	ETS1	5242	109	1388	2.17146	25.6104	3.55999	Up	2.82632e-262	2.49077e-260
4189	DNAJB9	2538	85	1071	3.49743	40.8152	3.54474	Up	4.68894e-202	2.79447e-200
27076	LYPD3	1745	25	313	1.49612	17.3489	3.53555	Up	4.61736e-60	6.8365e-59
2318	FLNC	9149	10	124	0.114143	1.31091	3.52166	Up	1.47005e-24	9.66116e-24
442213	PTCHD4	3268	2	24	0.0639102	0.710319	3.47435	Up	1.34529e-05	3.66532e-05
3002	GZMB	941	3	36	0.332931	3.7003	3.47435	Up	7.00404e-08	2.25195e-07
90853	SPOCD1	3888	3	36	0.0805781	0.895572	3.47435	Up	7.00404e-08	2.25151e-07
378706	RN7SL2	299	62	741	21.6542	239.702	3.46852	Up	9.07882e-138	3.41859e-136
7148	TNXB	13143	0	15	0.01	0.110388	3.46451	Up	5.56966e-05	0.000144433
6303	SAT1	1199	365	4317	31.7904	348.247	3.45345	Up	0	0
968	CD68	1872	50	567	2.78924	29.2955	3.39274	Up	8.245e-104	2.19267e-102
8412	BCAR3	3184	76	859	2.49266	26.0942	3.38797	Up	3.2856e-156	1.43252e-154
162394	SLFN5	4660	50	557	1.12049	11.5609	3.36706	Up	2.48192e-101	6.38516e-100
79413	ZBED2	2210	4	44	0.189012	1.92568	3.34882	Up	3.84826e-09	1.33889e-08
22861	NLRP1	5623	4	44	0.0742872	0.756848	3.34882	Up	3.84826e-09	1.33861e-08
9052	GPRC5A	2856	945	10372	34.5538	351.26	3.34562	Up	0	0
113157	RPLP0P2	3525	44	482	1.30351	13.2255	3.34284	Up	2.38122e-87	5.18424e-86
8553	BHLHE40	3061	218	2367	7.4373	74.7927	3.33005	Up	0	0
1263	PLK3	2369	105	1134	4.62856	46.2991	3.32235	Up	4.25696e-202	2.54618e-200
3887	KRT81	1926	15	160	0.813312	8.03504	3.30442	Up	1.0949e-29	8.33271e-29
195814	SDR16C5	3039	5	53	0.171815	1.68682	3.29538	Up	1.20387e-10	4.55694e-10
3934	LCN2	840	2	21	0.248641	2.41804	3.2817	Up	7.64164e-05	0.000196168
441307	FLJ44511	3506	2	21	0.0595717	0.579337	3.2817	Up	7.64164e-05	0.000196198
10974	C10orf116	672	10	103	1.55401	14.8249	3.25396	Up	2.46402e-19	1.35808e-18
5292	PIM1	2751	397	4084	15.0703	143.588	3.25216	Up	0	0
29126	CD274	3691	5	51	0.141465	1.33644	3.23988	Up	3.7503e-10	1.38231e-09
4688	NCF2	2429	19	193	0.816861	7.68518	3.23392	Up	7.4145e-35	6.47567e-34
64651	CSRNP1	3188	104	1041	3.40672	31.5832	3.2127	Up	4.67476e-180	2.46661e-178
2709	GJB5	1299	3	30	0.241176	2.23376	3.21132	Up	2.20234e-06	6.3925e-06
53836	GPR87	1521	3	30	0.205975	1.90773	3.21132	Up	2.20234e-06	6.39362e-06
27111	SDCBP2	1595	4	40	0.261891	2.42562	3.21132	Up	3.76014e-08	1.2307e-07
57690	TNRC6C	9794	2	20	0.0213251	0.197512	3.21132	Up	0.000135498	0.000340296
4084	MXD1	5630	187	1844	3.46861	31.6794	3.19112	Up	0	0
26353	HSPB8	2056	78	764	3.96181	35.9414	3.18141	Up	2.06934e-131	7.40493e-130
5329	PLAUR	1570	176	1723	11.7067	106.148	3.18066	Up	4.9142e-294	5.15307e-292
6348	CCL3	813	3	29	0.385348	3.4501	3.16241	Up	3.8808e-06	1.10609e-05
53828	FXYD4	787	3	29	0.398078	3.56408	3.16241	Up	3.8808e-06	1.10628e-05
23764	MAFF	2476	64	618	2.6993	24.1414	3.16085	Up	5.58356e-106	1.52906e-104
22989	MYH15	7074	9	86	0.132862	1.17587	3.14573	Up	6.80706e-16	3.29572e-15
8744	TNFSF9	1680	13	124	0.808083	7.13899	3.14314	Up	2.51874e-22	1.53477e-21
149345	SHISA4	1653	2	19	0.126351	1.11174	3.13731	Up	0.000239406	0.000587888
27074	LAMP3	3341	16	152	0.50011	4.40039	3.13731	Up	5.15774e-27	3.64562e-26
3914	LAMB3	4339	777	7303	18.7005	162.793	3.12189	Up	0	0
1032	CDKN2D	1416	13	122	0.958743	8.33337	3.11968	Up	7.6767e-22	4.59327e-21
132864	CPEB2	6878	21	196	0.318845	2.75625	3.11178	Up	3.60338e-34	3.08372e-33
153222	CREBRF	7782	56	517	0.751482	6.42575	3.09605	Up	3.27084e-87	7.1024e-86
64063	PRSS22	1391	114	1049	8.55854	72.9411	3.0913	Up	6.25208e-175	3.16772e-173
10103	TSPAN1	1639	12	110	0.764582	6.49139	3.08578	Up	1.24148e-19	6.91155e-19
3310	HSPA6	2664	7	64	0.274401	2.32365	3.08203	Up	6.159e-12	2.49614e-11
83667	SESN2	3547	245	2203	7.21318	60.0727	3.058	Up	0	0
355	FAS	2755	63	565	2.38804	19.8359	3.05421	Up	6.37566e-94	1.48777e-92
51703	ACSL5	3399	189	1690	5.80674	48.0905	3.04995	Up	4.8686e-277	4.6358e-275
3936	LCP1	3808	17	152	0.466202	3.86074	3.04985	Up	2.49956e-26	1.72985e-25
11221	DUSP10	2678	44	391	1.71579	14.1218	3.04098	Up	3.16172e-65	5.09071e-64
9314	KLF4	2949	216	1901	7.64894	62.3493	3.02704	Up	0	0
55062	WIPI1	1939	58	504	3.12372	25.1407	3.00869	Up	9.51104e-83	1.95023e-81
4071	TM4SF1	1712	253	2188	15.4326	123.614	3.00179	Up	0	0
5971	RELB	2297	42	358	1.90946	15.0746	2.98089	Up	1.03267e-58	1.48004e-57
1490	CTGF	2358	99	842	4.38443	34.5376	2.97771	Up	1.0423e-135	3.88936e-134
26154	ABCA12	9112	33	277	0.378201	2.94029	2.95874	Up	1.89434e-45	2.11777e-44
7296	TXNRD1	3923	1849	15445	49.2199	380.797	2.95171	Up	0	0
6029	RN7SL1	299	101	831	35.2754	268.815	2.92988	Up	8.26674e-132	2.98395e-130
2495	FTH1	1245	16401	132403	1375.7	10286.1	2.90247	Up	0	0
9034	CCRL2	1745	4	32	0.239379	1.77369	2.88939	Up	3.23958e-06	9.29731e-06
4923	NTSR1	4158	16	127	0.401844	2.95422	2.87807	Up	4.6851e-21	2.73512e-20
113146	AHNAK2	18317	1456	11555	8.30097	61.0154	2.87782	Up	0	0
9245	GCNT3	2240	36	285	1.67833	12.3061	2.87428	Up	2.09528e-45	2.33768e-44
2185	PTK2B	4748	94	744	2.06747	15.1561	2.87396	Up	6.55562e-116	1.982e-114
90637	ZFAND2A	907	39	305	4.49034	32.525	2.85665	Up	3.47078e-48	4.1251e-47
8061	FOSL1	1668	318	2485	19.9092	144.097	2.85553	Up	0	0
285	ANGPT2	5270	30	233	0.594474	4.27631	2.84668	Up	4.85142e-37	4.51564e-36
81607	PVRL4	3520	67	520	1.98772	14.2884	2.84567	Up	1.04471e-80	2.09044e-79
84176	MYH16	2282	3	23	0.137286	0.974847	2.82799	Up	0.000109031	0.000275875
79098	C1orf116	5502	211	1614	4.00483	28.3731	2.82471	Up	6.63952e-245	5.26333e-243
11147	HHLA3	915	88	667	10.0435	70.5065	2.8115	Up	9.04376e-102	2.33391e-100
26471	NUPR1	938	16	121	1.78131	12.4769	2.80825	Up	1.17326e-19	6.53617e-19
286343	LURAP1L	2718	88	665	3.38108	23.6644	2.80717	Up	2.62058e-101	6.73144e-100
3428	IFI16	2750	4	30	0.151897	1.05515	2.79628	Up	9.6091e-06	2.65118e-05
2354	FOSB	3776	21	155	0.580777	3.97031	2.77319	Up	1.73637e-24	1.14069e-23
2707	GJB3	2220	198	1453	9.31396	63.3048	2.76485	Up	9.47866e-216	6.1106e-214
283422	C12orf36	3202	3	22	0.0978412	0.664547	2.76386	Up	0.000187719	0.000465171
54436	SH3TC1	4273	62	452	1.51524	10.2313	2.75537	Up	4.53912e-68	7.66607e-67
6273	S100A2	970	22	160	2.3685	15.9541	2.75188	Up	4.8831e-25	3.24652e-24
128102	HSD3BP4	8697	8	57	0.09606	0.633913	2.72228	Up	1.17675e-09	4.22275e-09
3635	INPP5D	4928	34	241	0.720494	4.7301	2.71481	Up	1.8293e-36	1.67261e-35
57561	ARRDC3	4178	244	1712	6.09879	39.6332	2.70012	Up	1.66102e-247	1.34243e-245
644242	LINC00622	1610	6	42	0.389177	2.52318	2.69674	Up	2.30946e-07	7.17748e-07
2051	EPHB6	4044	8	55	0.206586	1.31545	2.67075	Up	3.38384e-09	1.18203e-08
113675	SDSL	1414	13	88	0.960099	6.01946	2.64838	Up	7.44892e-14	3.31134e-13
54800	KLHL24	7331	85	572	1.21081	7.5467	2.63987	Up	7.05856e-82	1.42791e-80
375033	PEAR1	4866	11	74	0.236071	1.4709	2.63941	Up	8.15484e-12	3.28813e-11
11153	FICD	1651	29	194	1.83431	11.3652	2.63132	Up	1.06014e-28	7.85876e-28
3918	LAMC2	5623	589	3880	10.9388	66.7403	2.6091	Up	0	0
59344	ALOXE3	3415	22	144	0.67275	4.07846	2.59988	Up	2.09184e-21	1.23425e-20
94120	SYTL3	2896	15	98	0.540897	3.27304	2.59721	Up	5.49836e-15	2.55962e-14
116372	LYPD1	2683	6	39	0.233535	1.40594	2.58983	Up	1.11866e-06	3.31912e-06
114788	CSMD3	13150	4	26	0.0317655	0.191237	2.58983	Up	8.11276e-05	0.000207522
3164	NR4A1	2692	237	1540	9.19381	55.3312	2.58936	Up	7.85652e-213	5.00642e-211
64129	TINAGL1	2252	897	5807	41.5955	249.406	2.584	Up	0	0
1958	EGR1	3136	638	4125	21.2455	127.225	2.58215	Up	0	0
147798	TMC4	2494	76	487	3.18229	18.8867	2.56924	Up	6.32688e-68	1.06637e-66
7128	TNFAIP3	4446	77	491	1.8086	10.6816	2.56218	Up	2.90864e-68	4.93754e-67
2274	FHL2	1907	501	3190	27.4353	161.795	2.56006	Up	0	0
154064	RAET1L	802	7	44	0.911477	5.30643	2.54146	Up	2.92008e-07	9.00929e-07
2014	EMP3	850	120	753	14.7429	85.6841	2.539	Up	9.84682e-103	2.56917e-101
65266	WNK4	4194	19	119	0.473094	2.74437	2.53628	Up	1.76673e-17	9.04827e-17
5271	SERPINB8	3407	39	243	1.1954	6.89856	2.5288	Up	4.27748e-34	3.65494e-33
11076	TPPP	6039	33	205	0.570651	3.28332	2.52447	Up	6.0611e-29	4.5357e-28
22936	ELL2	6063	175	1087	3.0142	17.3407	2.52431	Up	1.51492e-146	6.04798e-145
440	ASNS	2362	506	3142	22.3714	128.662	2.52386	Up	0	0
25819	CCRN4L	1971	153	950	8.10638	46.6188	2.52378	Up	2.8266e-128	9.6559e-127
55357	TBC1D2	3330	137	849	4.29634	24.6597	2.52098	Up	1.10134e-114	3.27007e-113
79745	CLIP4	4284	8	49	0.195013	1.10629	2.5041	Up	7.63526e-08	2.44588e-07
27294	DHDH	1098	10	61	0.951086	5.37343	2.4982	Up	1.89945e-09	6.74746e-09
163071	ZNF114	2206	11	67	0.520726	2.93761	2.49604	Up	3.01758e-10	1.11821e-09
2150	F2RL1	2883	413	2514	14.9599	84.3422	2.49516	Up	0	0
554202	MIR31HG	2166	27	164	1.30175	7.32335	2.49205	Up	3.9952e-23	2.49406e-22
27289	RND1	1665	9	54	0.564482	3.13692	2.47435	Up	1.99994e-08	6.64827e-08
168620	BHLHA15	706	5	30	0.739584	4.10999	2.47435	Up	3.45394e-05	9.10934e-05
25780	RASGRP3	4798	89	534	1.9371	10.7648	2.47435	Up	2.88134e-71	5.12211e-70
149478	BTBD19	1572	6	36	0.398585	2.215	2.47435	Up	5.27532e-06	1.48718e-05
23762	OSBP2	4349	9	54	0.21611	1.20096	2.47435	Up	1.99994e-08	6.64694e-08
2040	STOM	3108	5	30	0.168001	0.933608	2.47435	Up	3.45394e-05	9.10789e-05
387841	RPL13AP20	660	8	48	1.26581	7.03431	2.47435	Up	1.27269e-07	4.01791e-07
2810	SFN	1336	1132	6727	88.4834	487.011	2.46048	Up	0	0
57761	TRIB3	2469	610	3620	25.8007	141.812	2.4585	Up	0	0
5366	PMAIP1	1954	84	496	4.48928	24.5517	2.45127	Up	1.28896e-65	2.09162e-64
80315	CPEB4	7769	241	1417	3.23947	17.6412	2.44512	Up	1.18196e-183	6.39958e-182
1839	HBEGF	2381	54	317	2.36841	12.8773	2.44284	Up	2.34782e-42	2.45108e-41
57491	AHRR	5676	6	35	0.11039	0.596417	2.43371	Up	8.7881e-06	2.43033e-05
9966	TNFSF15	6705	72	420	1.12139	6.05863	2.43371	Up	2.30852e-55	3.1248e-54
80201	HKDC1	3719	22	126	0.617758	3.27694	2.40724	Up	1.93749e-17	9.89527e-17
3866	KRT15	1861	26	148	1.45898	7.692	2.3984	Up	3.68356e-20	2.08149e-19
8482	SEMA7A	3393	23	130	0.70789	3.70581	2.38819	Up	8.51522e-18	4.42258e-17
80022	MYO15B	9424	86	486	0.952983	4.98799	2.38793	Up	1.9645e-62	3.01928e-61
170954	PPP1R18	4615	340	1911	7.69359	40.051	2.38011	Up	2.36848e-239	1.80834e-237
1969	EPHA2	3970	1699	9549	44.6915	232.644	2.38005	Up	0	0
3098	HK1	3979	26	146	0.682372	3.54898	2.37877	Up	9.92766e-20	5.54557e-19
65249	ZSWIM4	4339	53	297	1.27558	6.6205	2.37579	Up	1.48448e-38	1.4341e-37
4929	NR4A2	3546	17	94	0.500648	2.56397	2.35651	Up	4.67098e-13	1.98484e-12
314	AOC2	2681	10	55	0.389516	1.98422	2.34882	Up	3.89706e-08	1.27476e-07
79094	CHAC1	1578	142	776	9.39731	47.5641	2.33955	Up	2.47888e-96	5.98689e-95
154091	SLC2A12	5599	29	158	0.540891	2.72942	2.33519	Up	8.32022e-21	4.80982e-20
51330	TNFRSF12A	1048	567	3084	56.4994	284.628	2.33277	Up	0	0
55924	FAM212B	5980	47	255	0.820765	4.12442	2.32915	Up	1.40131e-32	1.15163e-31
3673	ITGA2	7878	1800	9757	23.8604	119.791	2.32783	Up	0	0
652995	UCA1	1441	2045	11026	148.201	740.079	2.32012	Up	0	0
149992	ANKRD30BP2	3438	11	59	0.334125	1.65986	2.3126	Up	1.66308e-08	5.55524e-08
6536	SLC6A9	3375	107	569	3.31079	16.3066	2.3002	Up	1.07912e-69	1.86626e-68
8793	TNFRSF10D	3561	275	1462	8.0646	39.71	2.29983	Up	3.0882e-176	1.58898e-174
4791	NFKB2	3128	258	1370	8.61341	42.3622	2.29812	Up	4.05254e-165	1.90746e-163
9853	RUSC2	5636	98	520	1.81584	8.92394	2.29704	Up	9.83454e-64	1.53861e-62
3491	CYR61	2295	277	1468	12.6043	61.8682	2.29528	Up	1.56371e-176	8.0709e-175
152302	CIDECP	803	17	90	2.21083	10.8405	2.29378	Up	3.3287e-12	1.36645e-11
2905	GRIN2C	4298	7	37	0.17008	0.832644	2.29149	Up	1.00722e-05	2.77525e-05
2309	FOXO3	7341	275	1448	3.91201	19.0782	2.28595	Up	2.6607e-173	1.3318e-171
3475	IFRD1	3514	360	1876	10.6985	51.6363	2.27098	Up	3.48714e-222	2.34857e-220
2512	FTL	889	27578	143559	3239.54	15619	2.26944	Up	0	0
388698	FLG2	9170	5	26	0.0569407	0.274238	2.2679	Up	0.00026075	0.000637937
84660	CCDC62	3228	5	26	0.161755	0.779048	2.2679	Up	0.00026075	0.000638031
8877	SPHK1	2202	51	265	2.41866	11.64	2.26681	Up	9.2942e-33	7.69162e-32
9181	ARHGEF2	4194	765	3965	19.0482	91.4406	2.26318	Up	0	0
9249	DHRS3	1825	40	207	2.28886	10.9706	2.26095	Up	7.66912e-26	5.22674e-25
84803	AGPAT9	2534	104	537	4.28597	20.4971	2.25773	Up	1.98269e-64	3.13447e-63
220930	ZEB1-AS1	2232	13	67	0.608235	2.90339	2.25504	Up	3.00812e-09	1.05345e-08
2012	EMP1	2804	202	1040	7.52307	35.874	2.25354	Up	7.26798e-123	2.37976e-121
9709	HERPUD1	2198	379	1950	18.0067	85.8087	2.25259	Up	1.33378e-228	9.20751e-227
874	CBR3	1128	8	41	0.740633	3.5156	2.24694	Up	4.20032e-06	1.19326e-05
83638	C11orf68	1571	115	586	7.6444	36.0783	2.23865	Up	1.91385e-69	3.29954e-68
726	CAPN5	4393	64	326	1.52139	7.17762	2.23812	Up	2.3929e-39	2.35285e-38
388697	HRNR	9623	11	56	0.119372	0.562862	2.23731	Up	7.20054e-08	2.31333e-07
9080	CLDN9	2139	11	56	0.537037	2.53222	2.23731	Up	7.20054e-08	2.31288e-07
9610	RIN1	2698	38	193	1.47083	6.91894	2.23392	Up	7.30658e-24	4.69753e-23
80271	ITPKC	3398	412	2084	12.6618	59.3196	2.22803	Up	6.35368e-241	4.96546e-239
9582	APOBEC3B	1536	152	768	10.3341	48.3609	2.22642	Up	7.06714e-90	1.58014e-88
221393	GPR115	3180	21	106	0.689627	3.22406	2.22499	Up	1.12198e-13	4.93206e-13
26579	MYEOV	2305	321	1606	14.5431	67.3905	2.21221	Up	1.71279e-184	9.33468e-183
23462	HEY1	2331	6	30	0.268801	1.24481	2.21132	Up	0.000106465	0.000269834
253650	ANKRD18A	3756	8	40	0.222426	1.03005	2.21132	Up	6.83362e-06	1.91088e-05
388403	YPEL2	5242	8	40	0.159373	0.738052	2.21132	Up	6.83362e-06	1.91055e-05
6520	SLC3A2	2350	2253	11257	100.119	463.318	2.21029	Up	0	0
8780	RIOK3	4035	501	2499	12.9663	59.9028	2.20786	Up	2.73286e-285	2.76086e-283
5973	RENBP	1507	18	89	1.24733	5.71217	2.1952	Up	1.58566e-11	6.31215e-11
401934	RNF223	1122	17	84	1.58226	7.2412	2.19424	Up	6.02222e-11	2.31768e-10
3706	ITPKA	1864	84	412	4.70604	21.3784	2.18357	Up	7.17424e-48	8.48414e-47
94241	TP53INP1	5666	324	1587	5.9716	27.091	2.18162	Up	3.14244e-179	1.6424e-177
5820	PVT1	1918	97	475	5.28135	23.9535	2.18126	Up	7.20196e-55	9.64609e-54
8462	KLF11	4054	234	1141	6.02773	27.2224	2.17511	Up	6.52612e-129	2.2526e-127
10411	RAPGEF3	6239	8	39	0.133905	0.604608	2.17479	Up	1.10777e-05	3.03817e-05
23457	ABCB9	3814	70	341	1.91663	8.64765	2.17373	Up	1.10501e-39	1.09693e-38
2745	GLRX	1661	38	185	2.38911	10.7727	2.17284	Up	3.2672e-22	1.98427e-21
5724	PTAFR	4247	22	107	0.540957	2.43683	2.17142	Up	1.99659e-13	8.67319e-13
5526	PPP2R5B	2766	58	282	2.18977	9.861	2.17096	Up	4.8796e-33	4.06053e-32
374286	CDRT1	2780	7	34	0.262951	1.18293	2.16949	Up	4.35862e-05	0.000114028
4070	TACSTD2	2080	1483	7186	74.456	334.155	2.16606	Up	0	0
8795	TNFRSF10B	4154	824	3974	20.7149	92.5306	2.15926	Up	0	0
140701	ABHD16B	1776	28	135	1.64641	7.35216	2.15885	Up	1.79486e-16	8.88211e-16
84926	SPRYD3	2949	155	746	5.48882	24.4674	2.15629	Up	5.25902e-84	1.09051e-82
127544	RNF19B	2604	451	2168	18.0866	80.5272	2.15455	Up	2.30782e-240	1.77842e-238
6782	HSPA13	4001	282	1345	7.36042	32.5146	2.14323	Up	7.17438e-149	2.91336e-147
200879	LIPH	2478	53	251	2.23355	9.79708	2.13301	Up	5.81632e-29	4.35449e-28
22822	PHLDA1	5913	1373	6444	24.2485	105.408	2.12001	Up	0	0
2729	GCLC	3823	680	3189	18.5749	80.6816	2.11888	Up	0	0
558	AXL	4743	59	276	1.29904	5.62834	2.11527	Up	2.23398e-31	1.78031e-30
7286	TUFT1	3127	304	1420	10.1524	43.9223	2.11313	Up	2.61506e-154	1.11093e-152
440836	ODF3B	970	6	28	0.645954	2.79197	2.11178	Up	0.000280012	0.000683649
284837	LOC284837	4622	6	28	0.135564	0.585939	2.11178	Up	0.000280012	0.000683749
148022	TICAM1	2720	149	694	5.72057	24.6783	2.10901	Up	3.72958e-76	7.07808e-75
64782	AEN	3134	706	3280	23.5249	101.228	2.10534	Up	0	0
653583	PHLDB3	2505	160	741	6.67013	28.6111	2.10079	Up	8.45098e-81	1.69922e-79
51646	YPEL5	2639	116	537	4.5903	19.6815	2.10018	Up	5.24378e-59	7.57445e-58
57828	CATSPERG	3727	8	37	0.224157	0.960211	2.09884	Up	2.87788e-05	7.63992e-05
3664	IRF6	4505	489	2238	11.3354	48.0496	2.08369	Up	8.17418e-238	6.18401e-236
80325	ABTB1	2020	28	128	1.44753	6.1289	2.08203	Up	4.7039e-15	2.19348e-14
57161	PELI2	5755	45	204	0.816562	3.42854	2.06996	Up	5.50544e-23	3.42267e-22
7832	BTG2	2718	510	2296	19.5949	81.7046	2.05994	Up	2.20904e-240	1.71025e-238
79152	FA2H	2450	16	72	0.681987	2.84244	2.05931	Up	6.15652e-09	2.1127e-08
693199	MIR614	90	8	36	9.2826	38.6887	2.05931	Up	4.61048e-05	0.00012035
51526	C20orf111	1572	347	1545	23.0515	95.0605	2.04399	Up	8.67256e-161	3.93663e-159
220213	OTUD1	3125	77	339	2.57314	10.4924	2.02774	Up	2.97458e-36	2.69895e-35
7718	ZNF165	2411	145	637	6.28048	25.5544	2.02463	Up	1.51447e-66	2.50417e-65
29950	SERTAD1	1213	147	642	12.6555	51.1916	2.01614	Up	1.06526e-66	1.76669e-65
1843	DUSP1	2040	71	310	3.63455	14.6979	2.01576	Up	4.8183e-33	4.01154e-32
2081	ERN1	4005	66	288	1.72093	6.95527	2.01492	Up	8.57788e-31	6.70686e-30
147807	ZNF524	1135	39	170	3.58832	14.487	2.01338	Up	9.06086e-19	4.88991e-18
161882	ZFPM1	3241	71	307	2.28771	9.16186	2.00173	Up	1.86061e-32	1.5223e-31
10794	ZNF460	3849	85	367	2.30618	9.22237	1.99963	Up	1.93123e-38	1.85811e-37
23529	CLCF1	1860	61	261	3.42483	13.5722	1.98656	Up	1.45005e-27	1.04092e-26
7039	TGFA	4264	144	614	3.52669	13.9276	1.98156	Up	1.79027e-62	2.75406e-61
3557	IL1RN	1973	12	51	0.63515	2.50016	1.97685	Up	2.06376e-06	6.00077e-06
79924	ADM2	4246	99	420	2.43488	9.56739	1.97428	Up	4.63852e-43	4.90121e-42
687	KLF9	5208	29	123	0.581499	2.28433	1.97392	Up	1.19547e-13	5.24953e-13
2769	GNA15	2132	9	38	0.440836	1.72393	1.96739	Up	4.7411e-05	0.000123546
3669	ISG20	974	41	173	4.39589	17.1795	1.96646	Up	1.52969e-18	8.17809e-18
112597	LINC00152	828	80	337	10.0898	39.3662	1.96406	Up	1.21666e-34	1.05593e-33
1130	LYST	13493	111	467	0.859086	3.34759	1.96225	Up	2.5136e-47	2.94521e-46
24146	CLDN15	2145	25	105	1.21712	4.73463	1.95978	Up	9.4373e-12	3.79508e-11
113277	TMEM106A	2795	30	126	1.12089	4.36027	1.95978	Up	7.86332e-14	3.49275e-13
283991	FAM100B	1604	253	1062	16.4717	64.039	1.95896	Up	3.40312e-105	9.2431e-104
4209	MEF2D	5888	417	1746	7.39589	28.6814	1.95532	Up	2.54362e-171	1.25053e-169
26086	GPSM1	3651	11	46	0.314632	1.21863	1.95352	Up	7.91224e-06	2.1995e-05
80256	FAM214B	3045	54	225	1.85195	7.14693	1.94828	Up	2.09746e-23	1.32738e-22
25759	SHC2	2509	13	54	0.541084	2.0817	1.94383	Up	1.33726e-06	3.93881e-06
257068	PLCXD2	2148	21	87	1.02096	3.9175	1.94001	Up	7.53804e-10	2.73822e-09
9687	GREB1	8482	14	58	0.172366	0.661384	1.94001	Up	5.51784e-07	1.67435e-06
1364	CLDN4	1846	1816	7503	102.732	393.122	1.93609	Up	0	0
144501	KRT80	3894	405	1660	10.8613	41.2322	1.92458	Up	1.28185e-159	5.78683e-158
415116	PIM3	2410	530	2167	22.9658	86.9693	1.92102	Up	2.8825e-207	1.80216e-205
3872	KRT17	1574	54	220	3.58271	13.5189	1.91586	Up	1.90332e-22	1.16448e-21
19	ABCA1	10515	58	236	0.576024	2.17084	1.91405	Up	6.08218e-24	3.92099e-23
5570	PKIB	1909	55	223	3.0087	11.2986	1.90893	Up	1.24724e-22	7.67906e-22
51421	AMOTL2	4984	681	2745	14.2689	53.2707	1.90047	Up	2.69926e-258	2.32924e-256
114915	EPB41L4A-AS1	1194	84	337	7.34678	27.2992	1.89367	Up	4.46678e-33	3.72449e-32
8870	IER3	1254	671	2691	55.8788	207.558	1.89314	Up	5.93018e-252	4.98737e-250
1956	EGFR	5616	773	3100	14.3739	53.3899	1.89311	Up	6.2413e-290	6.38308e-288
27165	GLS2	2636	9	36	0.356549	1.32093	1.88939	Up	0.000117334	0.000296024
8334	HIST1H2AC	546	17	68	3.25146	12.0459	1.88939	Up	9.5298e-08	3.03168e-07
10133	OPTN	3597	426	1700	12.3678	45.7123	1.886	Up	4.31726e-159	1.92799e-157
6804	STX1A	2138	68	271	3.32142	12.2599	1.88407	Up	9.90288e-27	6.94333e-26
5339	PLEC	15249	7036	27900	48.1844	176.965	1.87682	Up	0	0
344887	LOC344887	11312	82	325	0.757001	2.77887	1.87613	Up	1.40968e-31	1.12665e-30
1438	CSF2RA	1983	52	206	2.73844	10.0477	1.87545	Up	1.46186e-20	8.37487e-20
1308	COL17A1	5610	110	434	2.04763	7.48257	1.86958	Up	1.91875e-41	1.96841e-40
1491	CTH	2140	87	343	4.24549	15.5026	1.86851	Up	4.57756e-33	3.81302e-32
81603	TRIM8	2753	526	2072	19.9527	72.796	1.86728	Up	6.48152e-191	3.61568e-189
125206	SLC5A10	2139	16	63	0.781144	2.84875	1.86667	Up	3.5735e-07	1.09742e-06
3269	HRH1	4578	77	303	1.75645	6.40164	1.86577	Up	2.44822e-29	1.84877e-28
57658	CALCOCO1	3046	394	1549	13.5079	49.1865	1.86446	Up	6.33592e-143	2.44694e-141
541471	LOC541471	809	68	267	8.77773	31.9218	1.86262	Up	5.58892e-26	3.8295e-25
353500	BMP8A	5642	13	51	0.24062	0.874302	1.86137	Up	5.09166e-06	1.43687e-05
55332	DRAM1	3553	72	281	2.11621	7.64954	1.85389	Up	4.24834e-27	3.01312e-26
53349	ZFYVE1	4501	120	468	2.78416	10.0568	1.85286	Up	4.81836e-44	5.20408e-43
26959	HBP1	2858	153	595	5.59051	20.1363	1.84875	Up	2.22072e-55	3.00841e-54
163059	ZNF433	2321	25	97	1.12483	4.04223	1.84544	Up	3.20108e-10	1.18304e-09
340485	ACER2	2852	49	190	1.79419	6.4436	1.84453	Up	1.0919e-18	5.86977e-18
1048	CEACAM5	3600	15	58	0.435122	1.5583	1.84048	Up	1.33956e-06	3.94486e-06
100506085	LOC100506085	4365	29	112	0.693802	2.48175	1.83876	Up	1.51508e-11	6.0341e-11
1397	CRIP2	1236	36	139	3.04163	10.8773	1.8384	Up	5.36866e-14	2.40075e-13
1316	KLF6	4679	2041	7876	45.5525	162.808	1.83757	Up	0	0
10209	EIF1	1326	2752	10607	216.734	773.701	1.83585	Up	0	0
28231	SLCO4A1	2796	554	2135	20.6916	73.8559	1.83567	Up	3.4141e-192	1.91745e-190
330	BIRC3	5243	32	123	0.637371	2.26908	1.8319	Up	1.72096e-12	7.15686e-12
117584	RFFL	4197	63	242	1.56756	5.577	1.83097	Up	3.51858e-23	2.2015e-22
84256	FLYWCH1	5009	171	656	3.56506	12.6671	1.82909	Up	4.99686e-60	7.36548e-59
56971	CEACAM19	2265	18	69	0.829901	2.94649	1.82799	Up	1.46756e-07	4.61989e-07
284454	LOC284454	1774	48	184	2.82559	10.032	1.82799	Up	6.09508e-18	3.18861e-17
57763	ANKRA2	2198	65	249	3.08822	10.9571	1.82702	Up	9.6568e-24	6.17737e-23
50650	ARHGEF3	4065	81	310	2.08088	7.37608	1.82566	Up	3.73368e-29	2.80542e-28
56180	MOSPD1	2358	104	398	4.60587	16.3254	1.82557	Up	5.5921e-37	5.19047e-36
64061	TSPYL2	2833	204	775	7.51979	26.4594	1.81501	Up	7.03712e-70	1.22213e-68
57822	GRHL3	2879	136	515	4.93309	17.3017	1.81035	Up	7.55214e-47	8.7316e-46
8493	PPM1D	4790	271	1026	5.90821	20.7174	1.81005	Up	1.34856e-91	3.09031e-90
3672	ITGA1	4811	9	34	0.195357	0.683546	1.80692	Up	0.000284966	0.000695129
25946	ZNF385A	2421	100	377	4.31347	15.0616	1.80395	Up	1.43049e-34	1.23891e-33
1604	CD55	2930	1753	6596	62.4793	217.74	1.80115	Up	0	0
3106	HLA-B	1578	67	252	4.43394	15.4461	1.80058	Up	1.44595e-23	9.19986e-23
56666	PANX2	3069	100	375	3.40271	11.8184	1.79628	Up	3.32412e-34	2.84767e-33
374907	B3GNT8	1894	16	60	0.88219	3.06405	1.79628	Up	1.31645e-06	3.88025e-06
51278	IER5	2350	372	1390	16.5309	57.2099	1.7911	Up	1.08477e-121	3.48981e-120
10365	KLF2	1655	152	566	9.59108	33.0783	1.78612	Up	2.06742e-50	2.55239e-49
200958	MUC20	6462	64	238	1.03427	3.56233	1.7842	Up	4.41756e-22	2.6702e-21
1850	DUSP8	4491	83	307	1.93	6.6118	1.77644	Up	6.98172e-28	5.07116e-27
3628	INPP1	2179	109	403	5.22386	17.8884	1.77584	Up	4.3155e-36	3.89641e-35
144811	LACC1	4288	33	122	0.803676	2.75188	1.77573	Up	6.07844e-12	2.4647e-11
9540	TP53I3	2042	201	742	10.2793	35.1457	1.77361	Up	6.13966e-65	9.84723e-64
60674	GAS5	651	973	3590	156.082	533.381	1.77286	Up	6e-307	6.67168e-305
7316	UBC	2594	2490	9180	100.242	342.292	1.77174	Up	0	0
3162	HMOX1	1606	596	2196	38.7546	132.255	1.77088	Up	3.40734e-188	1.88805e-186
4133	MAP2	9445	50	184	0.552828	1.88426	1.76909	Up	3.21374e-17	1.63379e-16
221491	C6orf1	1244	87	320	7.30333	24.8802	1.76837	Up	7.9626e-29	5.93719e-28
6876	TAGLN	1574	375	1379	24.8799	84.7391	1.76805	Up	1.24034e-118	3.85552e-117
8572	PDLIM4	2307	66	242	2.98757	10.1459	1.76386	Up	4.23966e-22	2.56547e-21
441666	LOC441666	6661	12	44	0.188133	0.638907	1.76386	Up	4.57832e-05	0.000119567
25861	DFNB31	4079	14	51	0.358423	1.20932	1.75446	Up	1.18514e-05	3.24123e-05
309	ANXA6	3002	25	91	0.869664	2.93194	1.75333	Up	4.14488e-09	1.43847e-08
84645	C22orf23	1988	47	171	2.4689	8.31963	1.75265	Up	6.45384e-16	3.12561e-15
283130	SLC25A45	2286	22	80	1.00501	3.38484	1.75188	Up	3.72274e-08	1.2187e-07
9766	KIAA0247	5393	133	482	2.57539	8.64452	1.74699	Up	6.36452e-42	6.60698e-41
79875	THSD4	9145	37	134	0.422513	1.41725	1.74602	Up	1.0231e-12	4.28696e-12
6811	STX5	1794	278	1003	16.1825	54.0758	1.74055	Up	5.90964e-85	1.25206e-83
1999	ELF3	3263	780	2813	24.9632	83.3829	1.73995	Up	9.87372e-235	7.2384e-233
51332	SPTBN5	11739	17	61	0.151231	0.502601	1.73266	Up	1.95422e-06	5.69224e-06
60370	AVPI1	1422	87	310	6.38913	21.0856	1.72257	Up	4.99982e-27	3.53551e-26
2232	FDXR	1936	211	749	11.3815	37.4197	1.71711	Up	1.01136e-62	1.56162e-61
901	CCNG2	5489	154	546	2.92988	9.62108	1.71536	Up	4.04172e-46	4.59912e-45
638	BIK	963	28	99	3.03636	9.94336	1.71139	Up	1.62258e-09	5.78625e-09
1893	ECM1	2242	233	823	10.8528	35.5049	1.70995	Up	2.35814e-68	4.01126e-67
218	ALDH3A1	1944	72	254	3.86775	12.6375	1.70815	Up	3.5444e-22	2.15105e-21
10848	PPP1R13L	3122	745	2628	24.9198	81.4173	1.70804	Up	7.39442e-214	4.73014e-212
145483	FAM161B	3602	19	67	0.550848	1.7991	1.70755	Up	7.80272e-07	2.34322e-06
644815	FAM83G	2930	362	1275	12.9022	42.0888	1.70582	Up	1.48142e-104	3.978e-103
790952	ESRG	3153	7867	27688	260.56	849.36	1.70476	Up	0	0
90874	ZNF697	5080	257	903	5.28313	17.1929	1.70234	Up	2.2725e-74	4.19741e-73
9903	KLHL21	4502	316	1110	7.32999	23.8474	1.70195	Up	5.6172e-91	1.28013e-89
3675	ITGA3	5044	1298	4541	26.8733	87.0764	1.69611	Up	0	0
10769	PLK2	2795	835	2910	31.198	100.701	1.69056	Up	3.28122e-233	2.34324e-231
51545	ZNF581	1258	261	907	21.6662	69.735	1.68644	Up	9.86114e-74	1.80132e-72
376940	ZC3H6	11557	59	205	0.533125	1.71567	1.68622	Up	6.94408e-18	3.62019e-17
57514	ARHGAP31	8096	78	271	1.00611	3.2376	1.68613	Up	3.6676e-23	2.29215e-22
400745	SH2D5	3834	36	125	0.980556	3.15342	1.68525	Up	1.90915e-11	7.54731e-11
1606	DGKA	2801	78	270	2.90806	9.32341	1.6808	Up	5.49896e-23	3.41992e-22
3169	FOXA1	3124	129	446	4.31222	13.8085	1.67906	Up	6.75108e-37	6.2557e-36
3337	DNAJB1	2233	1408	4865	65.847	210.726	1.67818	Up	0	0
3663	IRF5	2900	29	100	1.04429	3.33523	1.67526	Up	2.34394e-09	8.27144e-09
9910	RABGAP1L	2940	41	141	1.45633	4.6387	1.67139	Up	1.32465e-12	5.53094e-12
1368	CPM	6683	39	134	0.609418	1.93936	1.67007	Up	4.9121e-12	1.99813e-11
7376	NR1H2	2087	381	1309	19.0645	60.6654	1.66999	Up	3.53742e-104	9.4529e-103
598	BCL2L1	2575	2306	7918	93.5199	297.415	1.66913	Up	0	0
54206	ERRFI1	3144	1790	6132	59.4556	188.644	1.66579	Up	0	0
10331	B3GNT3	2720	381	1304	14.6278	46.3696	1.66447	Up	2.61718e-103	6.9157e-102
9185	REPS2	7964	45	154	0.59007	1.87031	1.66432	Up	1.44899e-13	6.33092e-13
80709	AKNA	7387	159	544	2.24777	7.12287	1.66397	Up	4.26058e-44	4.61067e-43
11152	WDR45	1925	188	641	10.1988	32.2071	1.65898	Up	1.90151e-51	2.40307e-50
3995	FADS3	1807	132	450	7.62848	24.0868	1.65877	Up	1.32016e-36	1.21514e-35
112950	MED8	1502	129	439	8.96895	28.2695	1.65624	Up	1.12186e-35	1.00091e-34
58515	SELK	832	92	313	11.5475	36.3869	1.65584	Up	6.9858e-26	4.76888e-25
25907	TMEM158	1876	15	51	0.834988	2.62943	1.65492	Up	2.6153e-05	6.96181e-05
3909	LAMA3	10511	1032	3491	10.2532	32.124	1.64758	Up	2.10302e-269	1.94653e-267
283209	PGM2L1	8519	117	394	1.43423	4.47334	1.64107	Up	8.70932e-32	6.98432e-31
100268168	LOC100268168	1594	11	37	0.720653	2.24511	1.63941	Up	0.000396656	0.000953955
7494	XBP1	1820	1039	3481	59.6165	184.994	1.63369	Up	1.98234e-265	1.78496e-263
147166	TRIM16L	1982	138	461	7.27106	22.4968	1.62949	Up	1.45844e-36	1.33943e-35
51477	ISYNA1	2427	15	50	0.645422	1.99262	1.62635	Up	3.9399e-05	0.000103383
4773	NFATC2	3254	36	120	1.15533	3.56688	1.62635	Up	1.43995e-10	5.42578e-10
7633	ZNF79	2099	70	233	3.48263	10.7366	1.62429	Up	3.65552e-19	2.00081e-18
8349	HIST2H2BE	2223	22	73	1.03349	3.1762	1.61978	Up	6.66422e-07	2.01226e-06
10782	ZNF274	2839	173	574	6.3636	19.5556	1.61967	Up	9.5608e-45	1.05321e-43
1198	CLK3	2713	338	1120	13.0103	39.9294	1.61779	Up	1.61381e-85	3.44557e-84
55957	LIN37	929	48	159	5.3957	16.5541	1.61731	Up	1.84563e-13	8.02795e-13
5154	PDGFA	2809	237	785	8.81087	27.0298	1.61719	Up	1.93798e-60	2.87969e-59
10916	MAGED2	2174	463	1531	22.2404	68.1145	1.61478	Up	6.44966e-116	1.95353e-114
10435	CDC42EP2	2001	186	614	9.70706	29.6787	1.61232	Up	1.9004e-47	2.2378e-46
64332	NFKBIZ	3934	61	201	1.61926	4.94181	1.6097	Up	1.54594e-16	7.66399e-16
9049	AIP	1250	160	527	13.3669	40.7779	1.60912	Up	7.54392e-41	7.65856e-40
7425	VGF	2586	32	105	1.29224	3.92722	1.60363	Up	2.97172e-09	1.0418e-08
57688	ZSWIM6	5519	210	688	3.97357	12.0574	1.60141	Up	1.83531e-52	2.37002e-51
56261	GPCPD1	5478	242	790	4.61334	13.9486	1.59623	Up	1.02931e-59	1.50518e-58
5565	PRKAB2	5431	431	1406	8.28742	25.0397	1.59522	Up	8.7886e-105	2.37149e-103
81631	MAP1LC3B	2304	355	1154	16.0904	48.4448	1.59014	Up	6.07408e-86	1.30188e-84
402778	IFITM10	3721	12	39	0.336778	1.01375	1.58983	Up	0.000370026	0.000893672
92421	CHMP4C	1847	202	655	11.4211	34.3004	1.58653	Up	2.21414e-49	2.69141e-48
3364	HUS1	3033	148	479	5.09579	15.2752	1.58382	Up	1.79352e-36	1.64081e-35
146705	ENTHD2	2308	81	262	3.66498	10.9797	1.58296	Up	1.21644e-20	7.00278e-20
50854	C6orf48	842	226	730	28.0297	83.8562	1.58096	Up	1.43211e-54	1.90122e-53
56262	LRRC8A	4637	822	2654	18.5121	55.359	1.58035	Up	1.8159e-193	1.03388e-191
127829	ARL8A	2345	469	1513	20.8858	62.4051	1.57914	Up	5.30302e-111	1.52801e-109
4680	CEACAM6	2631	42	135	1.66706	4.96292	1.57389	Up	3.02802e-11	1.18573e-10
8915	BCL10	3118	195	626	6.53101	19.4188	1.57208	Up	1.13945e-46	1.31282e-45
8682	PEA15	2474	1151	3689	48.5845	144.223	1.56973	Up	1.5672e-265	1.41887e-263
440352	SNX29P2	5832	15	48	0.268594	0.796064	1.56746	Up	8.83272e-05	0.000225417
54676	GTPBP2	2996	498	1589	17.3584	51.2987	1.56329	Up	8.1411e-115	2.43469e-113
5017	OVOL1	3007	95	303	3.29923	9.74616	1.56271	Up	3.16576e-23	1.98826e-22
83548	COG3	4601	284	905	6.44597	19.0248	1.56141	Up	4.60916e-66	7.53102e-65
7538	ZFP36	1745	904	2880	54.0997	159.632	1.56106	Up	4.26838e-206	2.62894e-204
23479	ISCU	1189	304	968	26.7002	78.744	1.56032	Up	1.81126e-70	3.18229e-69
83861	RSPH3	2201	49	156	2.32487	6.85534	1.56008	Up	1.23109e-12	5.14939e-12
79905	TMC7	4524	77	245	1.77742	5.23803	1.55924	Up	5.17866e-19	2.82144e-18
130612	TMEM198	2239	17	54	0.792897	2.33273	1.55681	Up	3.4226e-05	9.02812e-05
27244	SESN1	3212	245	777	7.96549	23.3975	1.55452	Up	1.30308e-56	1.80363e-55
92359	CRB3	1118	135	428	12.61	37.0277	1.55404	Up	6.46676e-32	5.20356e-31
7542	ZFPL1	1400	206	653	15.366	45.1138	1.55383	Up	8.06194e-48	9.52712e-47
729603	LOC729603	3131	24	76	0.800479	2.34777	1.55235	Up	8.6485e-07	2.58924e-06
6609	SMPD1	2482	106	335	4.45991	13.0547	1.54948	Up	3.19498e-25	2.13359e-24
3708	ITPR1	10197	33	104	0.337959	0.986473	1.54543	Up	9.00954e-09	3.06258e-08
6385	SDC4	2615	1014	3192	40.4938	118.063	1.54379	Up	1.46623e-224	9.99691e-223
90864	SPSB3	1553	138	434	9.27961	27.0298	1.54241	Up	5.25102e-32	4.23971e-31
114789	SLC25A25	3433	280	878	8.51738	24.7369	1.53818	Up	8.54872e-63	1.32122e-61
10597	TRAPPC2P1	755	16	50	2.21307	6.40541	1.53324	Up	8.16208e-05	0.000208719
79946	C10orf95	1469	24	75	1.70613	4.93814	1.53324	Up	1.27765e-06	3.76993e-06
57804	POLD4	981	162	506	17.2452	49.8891	1.53253	Up	1.0244e-36	9.44474e-36
4783	NFIL3	2104	135	421	6.70054	19.3535	1.53025	Up	9.33992e-31	7.29924e-30
643338	C15orf62	2503	17	53	0.709268	2.04804	1.52984	Up	5.07662e-05	0.00013204
25901	CCDC28A	1504	52	162	3.61058	10.4182	1.5288	Up	9.90802e-13	4.15375e-12
3875	KRT18	1485	8409	26184	591.344	1705.43	1.52807	Up	0	0
1051	CEBPB	1837	212	660	12.0517	34.7503	1.52779	Up	3.54186e-47	4.1325e-46
349408	TLR8-AS1	1660	1146	3566	72.0939	207.777	1.52709	Up	1.06338e-246	8.55243e-245
9929	JOSD1	3435	807	2506	24.534	70.5632	1.52413	Up	1.77009e-173	8.88692e-172
4795	NFKBIL1	1510	87	270	6.01678	17.2946	1.52326	Up	3.73348e-20	2.10826e-19
51621	KLF13	6817	464	1437	7.10799	20.3886	1.52025	Up	6.33524e-100	1.59517e-98
79083	MLPH	3771	178	551	4.9293	14.1325	1.51956	Up	2.3131e-39	2.27709e-38
64743	WDR13	2485	283	874	11.8927	34.018	1.51622	Up	3.00846e-61	4.52306e-60
10420	TESK2	3093	52	160	1.75568	5.00339	1.51088	Up	2.12288e-12	8.79297e-12
9802	DAZAP2	2182	541	1663	25.8919	73.716	1.50947	Up	3.6553e-114	1.08145e-112
1294	COL7A1	9169	14	43	0.159451	0.453598	1.5083	Up	0.000314318	0.000763469
26269	FBXO8	2564	73	224	2.97322	8.44995	1.50692	Up	9.9146e-17	4.94476e-16
57535	KIAA1324	7032	15	46	0.222759	0.632708	1.50606	Up	0.000194633	0.000481798
284207	METRNL	1348	206	631	15.9588	45.2755	1.50438	Up	3.3409e-44	3.62489e-43
117583	PARD3B	3639	32	98	0.918311	2.60476	1.5041	Up	4.54018e-08	1.48016e-07
22885	ABLIM3	4335	82	251	1.97536	5.60027	1.50338	Up	1.64512e-18	8.78671e-18
6016	RIT1	3425	213	651	6.49443	18.3842	1.50119	Up	2.05736e-45	2.29692e-44
1846	DUSP4	6440	1308	3996	21.2102	60.0156	1.50058	Up	3.22218e-269	2.96584e-267
400073	C12orf76	1946	19	58	1.01961	2.88277	1.49944	Up	2.90564e-05	7.7062e-05
4616	GADD45B	1393	98	299	7.34678	20.7608	1.49868	Up	1.13982e-21	6.7808e-21
604	BCL6	3662	62	189	1.76805	4.99192	1.49743	Up	3.19032e-14	1.44025e-13
63874	ABHD4	2543	330	1001	13.5516	38.0725	1.49029	Up	3.51702e-68	5.95199e-67
254427	C10orf47	3360	177	536	5.50118	15.4294	1.48787	Up	3.25586e-37	3.04419e-36
10797	MTHFD2	2306	1471	4438	66.6155	186.145	1.4825	Up	1.73211e-293	1.80488e-291
84679	SLC9A7	2200	72	217	3.41768	9.54028	1.48101	Up	7.01898e-16	3.39534e-15
9260	PDLIM7	1709	489	1472	29.8806	83.3086	1.47926	Up	2.44434e-98	6.04445e-97
1318	SLC31A2	1791	31	93	1.80754	5.0224	1.47435	Up	1.54268e-07	4.849e-07
7262	PHLDA2	937	236	708	26.3023	73.0833	1.47435	Up	5.46708e-48	6.48379e-47
285489	DOK7	2583	24	72	0.970306	2.69608	1.47435	Up	4.04638e-06	1.15111e-05
5493	PPL	6256	2100	6290	35.0546	97.2474	1.47206	Up	0	0
2817	GPC1	3686	1498	4482	42.4403	117.609	1.47049	Up	7.65774e-293	7.88034e-291
4097	MAFG	5043	616	1843	12.756	35.3477	1.47044	Up	1.39723e-121	4.46898e-120
6509	SLC1A4	4611	174	520	3.94073	10.9077	1.46881	Up	1.68942e-35	1.49921e-34
6515	SLC2A3	3938	1903	5682	50.4644	139.556	1.46751	Up	0	0
29984	RHOD	1150	123	366	11.1694	30.7828	1.46257	Up	2.62418e-25	1.75383e-24
3133	HLA-E	2679	667	1979	26.0001	71.4492	1.4584	Up	7.56128e-129	2.60448e-127
10620	ARID3B	4253	335	993	8.22567	22.5828	1.45702	Up	1.77585e-65	2.87327e-64
122525	C14orf28	2906	25	74	0.898393	2.46298	1.45498	Up	3.69488e-06	1.05455e-05
6988	TCTA	2172	74	219	3.5579	9.75233	1.45472	Up	1.24253e-15	5.93776e-15
7975	MAFK	3350	218	645	6.79569	18.6225	1.45436	Up	5.0761e-43	5.36015e-42
80820	EEPD1	4687	46	136	1.02491	2.80652	1.45329	Up	3.175e-10	1.17366e-09
6574	SLC20A1	3390	1403	4138	43.2195	118.063	1.44981	Up	6.49092e-265	5.7818e-263
6004	RGS16	2432	197	581	8.45911	23.1066	1.44973	Up	9.67292e-39	9.37747e-38
84958	SYTL1	1989	108	318	5.67036	15.4638	1.44738	Up	7.14284e-22	4.28157e-21
23657	SLC7A11	9648	343	1009	3.71261	10.1153	1.44603	Up	8.91762e-66	1.4542e-64
9846	GAB2	6118	310	911	5.29144	14.4023	1.44457	Up	1.79923e-59	2.62177e-58
5629	PROX1	3088	32	94	1.08217	2.94425	1.44398	Up	2.05018e-07	6.39446e-07
11108	PRDM4	4225	411	1207	10.1587	27.6315	1.4436	Up	3.85974e-78	7.45317e-77
23558	WBP2	1944	454	1332	24.3883	66.2723	1.44222	Up	6.36416e-86	1.36229e-84
1643	DDB2	1870	180	528	10.052	27.3097	1.44193	Up	4.36596e-35	3.82929e-34
221656	KDM1B	3875	117	343	3.15309	8.56144	1.44109	Up	2.49552e-23	1.57328e-22
2673	GFPT1	8642	1476	4327	17.8359	48.428	1.44106	Up	1.92473e-274	1.81187e-272
84280	BTBD10	2520	523	1533	21.6732	58.8391	1.44086	Up	1.78924e-98	4.45107e-97
7016	TESK1	2559	207	606	8.44738	22.9048	1.43907	Up	6.51428e-40	6.48609e-39
9871	SEC24D	4077	395	1152	10.1176	27.3298	1.4336	Up	6.59676e-74	1.20768e-72
441951	ZNFX1-AS1	1020	713	2079	72.9981	197.142	1.4333	Up	7.62826e-132	2.7595e-130
84447	SYVN1	3074	531	1548	18.039	48.707	1.43301	Up	1.26771e-98	3.15841e-97
200186	CRTC2	2696	450	1311	17.4307	47.0335	1.43206	Up	1.00337e-83	2.0728e-82
1408	CRY2	4204	200	582	4.96809	13.3901	1.43041	Up	4.56782e-38	4.36949e-37
55733	HHAT	3641	22	64	0.630992	1.70014	1.42996	Up	2.2015e-05	5.90011e-05
79586	CHPF	3013	1640	4764	56.8417	152.931	1.42786	Up	7.74418e-298	8.27778e-296
90529	STPG1	2881	94	273	3.40727	9.16523	1.42756	Up	1.23496e-18	6.62375e-18
11230	PRAF2	1263	62	180	5.12637	13.7846	1.42704	Up	8.97072e-13	3.76843e-12
55652	SLC48A1	3034	192	556	6.60857	17.7249	1.42337	Up	3.49284e-36	3.16053e-35
1855	DVL1	2941	412	1193	14.6293	39.2346	1.42326	Up	1.14788e-75	2.15624e-74
146433	IL34	1779	45	129	2.61655	7.01355	1.42248	Up	2.18582e-09	7.72662e-09
3304	HSPA1B	2551	519	1500	21.2461	56.8729	1.42054	Up	2.11748e-94	4.9833e-93
285074	LOC285074	2225	27	78	1.26723	3.3907	1.4199	Up	3.05436e-06	8.77943e-06
80352	RNF39	2170	52	150	2.50245	6.68584	1.41777	Up	8.7587e-11	3.34827e-10
348262	FAM195B	1252	238	686	19.8516	52.9961	1.41663	Up	5.9471e-44	6.40647e-43
3976	LIF	3935	263	758	6.97964	18.6315	1.41652	Up	2.21256e-48	2.63724e-47
26270	FBXO6	1565	25	72	1.6682	4.44982	1.41546	Up	7.79156e-06	2.1685e-05
6890	TAP1	2974	153	440	5.37245	14.3099	1.41336	Up	1.10516e-28	8.18517e-28
80176	SPSB1	3130	217	624	7.23998	19.2825	1.41324	Up	5.4173e-40	5.4036e-39
661	POLR3D	1946	224	644	12.0206	32.0086	1.41295	Up	3.2933e-41	3.36811e-40
643008	C17orf109	4368	16	46	0.382525	1.01859	1.41295	Up	0.000380356	0.000917017
118672	PSTK	1730	23	66	1.38837	3.68996	1.41022	Up	1.99365e-05	5.35607e-05
196264	MPZL3	983	60	172	6.37411	16.9238	1.40876	Up	4.63184e-12	1.88644e-11
5653	KLK6	1527	146	418	9.98472	26.4766	1.40692	Up	3.75376e-27	2.66691e-26
6277	S100A6	683	5437	15559	831.306	2203.36	1.40625	Up	0	0
25976	TIPARP	4132	295	843	7.45562	19.7329	1.4042	Up	6.1721e-53	8.05192e-52
54896	PQLC2	2279	197	562	9.02701	23.8515	1.40176	Up	9.21888e-36	8.23832e-35
7071	KLF10	3249	992	2829	31.8848	84.2185	1.40127	Up	8.70152e-173	4.32933e-171
4752	NEK3	2424	53	151	2.28331	6.02516	1.39987	Up	1.14322e-10	4.33529e-10
8178	ELL	4077	198	563	5.07162	13.3565	1.39702	Up	1.19739e-35	1.06658e-34
65983	GRAMD3	2977	169	480	5.9283	15.595	1.3954	Up	1.39676e-30	1.08697e-29
79690	GAL3ST4	2561	25	71	1.01942	2.68147	1.39528	Up	1.12603e-05	3.08519e-05
157922	CAMSAP1	7650	828	2347	11.3029	29.674	1.3925	Up	2.41116e-142	9.29026e-141
7739	ZNF185	4440	30	85	0.705603	1.85166	1.39189	Up	1.56891e-06	4.60229e-06
23135	KDM6B	6704	880	2493	13.7079	35.9677	1.39169	Up	6.02412e-151	2.49519e-149
1628	DBP	1658	52	147	3.27522	8.57545	1.38862	Up	2.59214e-10	9.64658e-10
729830	FAM160A1	4576	132	373	3.01238	7.88401	1.38802	Up	6.16392e-24	3.9706e-23
79567	FAM65A	4249	659	1862	16.1965	42.3855	1.38789	Up	9.09398e-113	2.66671e-111
54509	RHOF	2451	56	158	2.38598	6.23502	1.38581	Up	5.93678e-11	2.28586e-10
9383	TSIX	37027	1949	5491	5.49687	14.3436	1.38372	Up	0	0
3710	ITPR3	9047	3875	10877	44.729	116.286	1.3784	Up	0	0
211	ALAS1	2407	658	1841	28.5477	73.9779	1.37372	Up	8.01336e-110	2.28119e-108
7942	TFEB	2364	43	120	1.89952	4.90973	1.37001	Up	1.61857e-08	5.40983e-08
55361	PI4K2A	4185	323	901	8.05989	20.8235	1.36938	Up	2.04214e-54	2.70457e-53
147965	FAM98C	1291	61	170	4.9343	12.7364	1.36804	Up	1.75866e-11	6.9757e-11
3725	JUN	3338	797	2221	24.9341	64.3556	1.36794	Up	2.89172e-131	1.03254e-129
7453	WARS	2884	1168	3253	42.2931	109.097	1.36712	Up	3.61184e-191	2.02165e-189
137075	CLDN23	1972	51	142	2.70076	6.96475	1.36671	Up	8.37832e-10	3.03149e-09
201164	PLD6	2591	51	142	2.05553	5.30085	1.36671	Up	8.37832e-10	3.03215e-09
966	CD59	7801	902	2508	12.0748	31.0958	1.36472	Up	1.87626e-147	7.56347e-146
81576	CCDC130	1679	158	439	9.82717	25.2894	1.36368	Up	3.377e-27	2.40129e-26
11343	MGLL	4617	198	550	4.47845	11.522	1.36332	Up	1.17739e-33	9.95257e-33
221584	ZSCAN12P1	3739	99	275	2.76504	7.1138	1.36332	Up	1.32944e-17	6.85106e-17
100188947	LOC100188947	1038	58	161	5.83516	15.0021	1.36232	Up	6.92246e-11	2.65735e-10
440400	RNASEK	1047	26	72	2.59328	6.65135	1.35887	Up	1.45793e-05	3.9579e-05
55829	VIMP	1292	375	1036	30.3103	77.5571	1.35545	Up	2.26442e-61	3.41996e-60
9842	PLEKHM1	5313	272	751	5.34627	13.6718	1.35459	Up	6.36812e-45	7.0338e-44
64866	CDCP1	6017	1533	4232	26.6063	68.0283	1.35437	Up	1.34851e-244	1.06391e-242
126432	RINL	3062	25	69	0.852623	2.17956	1.35406	Up	2.3285e-05	6.23442e-05
51606	ATP6V1H	2165	211	582	10.1776	26.001	1.35316	Up	3.90544e-35	3.43082e-34
54626	HES2	4273	136	375	3.32375	8.48834	1.35267	Up	3.41852e-23	2.14132e-22
5797	PTPRM	5624	41	113	0.761308	1.94338	1.35201	Up	5.80218e-08	1.87828e-07
147700	KLC3	1793	200	551	11.6485	29.7232	1.35144	Up	2.7389e-33	2.29414e-32
5025	P2RX4	2043	84	231	4.29371	10.9362	1.34882	Up	8.3949e-15	3.87428e-14
10045	SH2D3A	2376	431	1185	18.9432	48.2388	1.34851	Up	2.07e-69	3.56505e-68
25841	ABTB2	4919	268	736	5.68958	14.4719	1.34686	Up	1.0867e-43	1.16383e-42
27	ABL2	12244	926	2539	7.89786	20.0569	1.34456	Up	6.09414e-146	2.42711e-144
90701	SEC11C	793	89	244	11.7203	29.7605	1.34439	Up	1.75046e-15	8.31709e-15
599	BCL2L2	3621	297	814	8.56545	21.743	1.34395	Up	5.48634e-48	6.50198e-47
5970	RELA	2595	395	1080	15.8958	40.2541	1.34049	Up	7.3823e-63	1.14308e-61
10014	HDAC5	5327	274	748	5.37143	13.5814	1.33825	Up	5.8609e-44	6.31772e-43
157638	FAM84B	5503	809	2205	15.3522	38.7555	1.33595	Up	8.9656e-126	3.00692e-124
2312	FLG	12747	36	98	0.294928	0.743605	1.33417	Up	5.81834e-07	1.7636e-06
147920	IGFL2	906	53	144	6.10899	15.373	1.33139	Up	1.37323e-09	4.91079e-09
7755	ZNF205	2077	134	363	6.73737	16.9042	1.32712	Up	6.73334e-22	4.04196e-21
54407	SLC38A2	4961	1704	4614	35.8693	89.9565	1.32648	Up	3.4344e-258	2.94825e-256
51382	ATP6V1D	1823	300	812	17.1853	43.0818	1.3259	Up	6.30204e-47	7.30666e-46
51586	MED15	3384	993	2685	30.6437	76.7429	1.32444	Up	9.69728e-151	3.99663e-149
4645	MYO5B	9520	519	1403	5.69315	14.2543	1.3241	Up	1.23045e-79	2.41827e-78
468	ATF4	2022	3619	9782	186.909	467.919	1.32393	Up	0	0
3727	JUND	1890	857	2316	47.3523	118.523	1.32366	Up	3.56816e-130	1.25781e-128
81565	NDEL1	2420	325	878	14.0246	35.0916	1.32317	Up	1.9036e-50	2.35365e-49
51030	FAM18B1	1821	87	235	4.9892	12.4819	1.32296	Up	1.22524e-14	5.61075e-14
2582	GALE	1647	431	1164	27.3279	68.3571	1.32272	Up	2.83056e-66	4.65707e-65
6575	SLC20A2	3685	680	1836	19.2705	48.1903	1.32235	Up	1.95351e-103	5.17025e-102
25833	POU2F3	2965	20	54	0.704413	1.76154	1.32235	Up	0.000244924	0.000601081
5268	SERPINB5	2633	549	1482	21.7743	54.4404	1.32205	Up	8.01108e-84	1.65702e-82
5155	PDGFB	3393	116	313	3.57023	8.92246	1.32142	Up	5.62852e-19	3.06351e-18
7091	TLE4	4749	53	143	1.16546	2.91245	1.32134	Up	1.94527e-09	6.90576e-09
100129917	LOC100129917	1700	36	97	2.21144	5.51883	1.31937	Up	8.26788e-07	2.47887e-06
3017	HIST1H2BD	829	35	94	4.40895	10.9672	1.31469	Up	1.31153e-06	3.86782e-06
8927	BSN	15964	54	145	0.353243	0.878518	1.31441	Up	1.74356e-09	6.21365e-09
3856	KRT8	1802	15203	40809	881.042	2190.41	1.31392	Up	0	0
3880	KRT19	1490	4196	11262	294.084	731.061	1.31376	Up	0	0
27250	PDCD4	3728	117	314	3.27742	8.14663	1.31364	Up	7.12354e-19	3.86453e-18
23268	DNMBP	6419	363	974	5.90556	14.6763	1.31334	Up	3.71236e-55	5.00459e-54
57552	NCEH1	4318	320	858	7.73908	19.2189	1.31229	Up	9.77662e-49	1.17291e-47
7709	ZBTB17	2767	162	434	6.11403	15.1707	1.31109	Up	1.99049e-25	1.33895e-24
9120	SLC16A6	3955	56	150	1.47864	3.66833	1.31085	Up	9.90286e-10	3.5683e-09
729171	ANKRD20A8P	3670	31	83	0.8821	2.18744	1.31023	Up	5.87738e-06	1.64989e-05
57572	DOCK6	6405	589	1576	9.60325	23.7991	1.30931	Up	9.86562e-88	2.15923e-86
79156	PLEKHF1	1774	30	80	1.766	4.36175	1.30442	Up	9.34356e-06	2.58007e-05
81789	TIGD6	3508	30	80	0.893066	2.20574	1.30442	Up	9.34356e-06	2.5805e-05
8864	PER2	6342	144	384	2.37115	5.85638	1.30442	Up	1.63582e-22	1.00416e-21
2872	MKNK2	3805	1762	4697	48.3586	119.396	1.30391	Up	5.3957e-256	4.58441e-254
10221	TRIB1	3658	698	1859	19.9266	49.1541	1.30261	Up	2.36496e-102	6.15112e-101
4193	MDM2	7369	2403	6399	34.0539	83.99	1.3024	Up	0	0
22949	PTGR1	1409	246	655	18.2325	44.9629	1.30222	Up	3.5146e-37	3.28426e-36
23508	TTC9	5217	79	210	1.58135	3.89334	1.29985	Up	6.42228e-13	2.71301e-12
5429	POLH	8412	496	1317	6.1575	15.143	1.29823	Up	1.11687e-72	2.00479e-71
22849	CPEB3	5877	29	77	0.515305	1.26724	1.29819	Up	1.48597e-05	4.03136e-05
6046	BRD2	4907	2391	6333	50.8845	124.83	1.29466	Up	0	0
54386	TERF2IP	2196	238	629	11.3179	27.704	1.29149	Up	2.45298e-35	2.16406e-34
90353	CTU1	2107	67	177	3.32072	8.12518	1.2909	Up	5.24932e-11	2.02776e-10
26056	RAB11FIP5	4362	279	737	6.67945	16.342	1.29079	Up	4.37672e-41	4.46787e-40
147184	TMEM99	2083	36	95	1.80483	4.41122	1.28932	Up	1.65662e-06	4.84841e-06
729678	LOC729678	2908	172	453	6.17669	15.067	1.28649	Up	9.36812e-26	6.36894e-25
79797	ZNF408	2507	125	329	5.20688	12.693	1.28555	Up	4.16156e-19	2.27254e-18
113828	FAM83F	2134	70	184	3.42551	8.33965	1.28367	Up	2.66638e-11	1.04659e-10
7760	ZNF213	3301	91	239	2.87884	7.00288	1.28246	Up	3.09042e-14	1.39629e-13
23099	ZBTB43	5974	246	646	4.30023	10.459	1.28226	Up	7.26038e-36	6.50568e-35
147040	KCTD11	3081	139	365	4.71135	11.4584	1.2822	Up	5.93556e-21	3.45175e-20
84961	FBXL20	10381	120	315	1.20716	2.93492	1.2817	Up	2.79296e-18	1.47839e-17
64236	PDLIM2	4608	238	624	5.3937	13.0977	1.27997	Up	1.31147e-34	1.13702e-33
26030	PLEKHG3	4418	876	2296	20.7062	50.2655	1.27951	Up	1.42075e-122	4.61549e-121
641638	SNHG6	472	239	626	52.8784	128.279	1.27854	Up	1.17347e-34	1.02004e-33
1140	CHRNB1	2437	21	55	0.899882	2.18289	1.27843	Up	0.00030998	0.000753374
3300	DNAJB2	3129	620	1623	20.6923	50.1692	1.27771	Up	5.18804e-87	1.12213e-85
533	ATP6V0B	1028	449	1174	45.6116	110.459	1.27603	Up	2.57644e-63	4.00436e-62
90952	ESAM	1869	57	149	3.18484	7.71083	1.27567	Up	2.46818e-09	8.70245e-09
390980	ZNF805	10126	147	384	1.51601	3.6679	1.27468	Up	8.87218e-22	5.29709e-21
79056	PRRG4	2015	85	222	4.4052	10.6562	1.27441	Up	3.27834e-13	1.40677e-12
10903	MTMR11	2879	85	222	3.08318	7.45823	1.27441	Up	3.27834e-13	1.40641e-12
824	CAPN2	3492	3527	9197	105.476	254.739	1.27211	Up	0	0
4794	NFKBIE	2581	71	185	2.87271	6.93279	1.27102	Up	3.33582e-11	1.30349e-10
50807	ASAP1	6042	503	1310	8.69379	20.9708	1.27032	Up	5.7601e-70	1.00245e-68
2730	GCLM	3074	530	1379	18.005	43.3895	1.26895	Up	1.95617e-73	3.55371e-72
10589	DRAP1	1022	442	1150	45.1641	108.836	1.2689	Up	1.55517e-61	2.35307e-60
84612	PARD6B	4625	465	1209	10.4994	25.2836	1.2679	Up	1.59706e-64	2.52964e-63
6237	RRAS	1013	140	364	14.4325	34.7549	1.2679	Up	1.44696e-20	8.29525e-20
91663	MYADM	3243	1668	4331	53.712	129.171	1.26597	Up	1.00761e-225	6.89841e-224
760	CA2	1666	27	70	1.69243	4.06394	1.26378	Up	5.31584e-05	0.000138045
125144	C17orf76-AS1	1391	2774	7172	208.258	498.698	1.25979	Up	0	0
54946	SLC41A3	2349	238	615	10.5807	25.3231	1.25901	Up	2.60794e-33	2.18776e-32
145853	C15orf61	1313	36	93	2.86325	6.85082	1.25862	Up	3.28428e-06	9.41744e-06
9710	KIAA0355	6683	766	1976	11.9696	28.5983	1.25655	Up	7.17852e-103	1.87889e-101
85377	MICALL1	3882	888	2289	23.888	57.0315	1.25547	Up	1.04611e-118	3.25789e-117
84978	FRMD5	2261	158	407	7.29757	17.4108	1.25449	Up	1.82619e-22	1.11853e-21
5365	PLXNB3	6377	61	157	0.998931	2.38126	1.25327	Up	1.55242e-09	5.53962e-09
283987	HID1	3369	346	889	10.725	25.5226	1.2508	Up	6.10552e-47	7.08377e-46
9665	KIAA0430	7760	601	1544	8.08788	19.2446	1.25062	Up	3.31496e-80	6.56965e-79
10626	TRIM16	2920	413	1061	14.7703	35.1444	1.2506	Up	1.12867e-55	1.53529e-54
3770	KCNJ14	3120	37	95	1.23842	2.94505	1.24979	Up	2.91438e-06	8.38435e-06
79693	YRDC	1871	194	498	10.828	25.7442	1.24948	Up	5.60782e-27	3.95532e-26
57154	SMURF1	5781	716	1837	12.934	30.7348	1.24871	Up	7.48692e-95	1.77458e-93
56204	FAM214A	4231	62	159	1.53028	3.63478	1.24807	Up	1.3805e-09	4.93573e-09
7673	ZNF222	1680	39	100	2.42425	5.75725	1.24784	Up	1.6367e-06	4.79349e-06
4502	MT2A	466	361	924	80.899	191.783	1.24528	Up	2.13214e-48	2.54322e-47
375449	MAST4	10724	167	427	1.62623	3.85119	1.24377	Up	3.3537e-23	2.10311e-22
54442	KCTD5	2479	541	1381	22.7899	53.8817	1.2414	Up	4.00506e-71	7.09688e-70
1974	EIF4A2	1905	1942	4953	106.458	251.477	1.24015	Up	9.6956e-250	7.95231e-248
64121	RRAGC	1442	229	584	16.5841	39.1716	1.24001	Up	5.2345e-31	4.12388e-30
80019	UBTD1	1575	82	209	5.43695	12.8348	1.23919	Up	4.7742e-12	1.94299e-11
1022	CDK7	1534	314	800	21.376	50.4416	1.23862	Up	8.56112e-42	8.84845e-41
283149	BCL9L	7740	2193	5587	29.5883	69.8171	1.23855	Up	7.05904e-281	6.92037e-279
91300	R3HDM4	1835	602	1532	34.2596	80.7508	1.23697	Up	2.84464e-78	5.50584e-77
388610	TRNP1	1949	371	944	19.8785	46.8473	1.23675	Up	6.73672e-49	8.11738e-48
57630	SH3RF1	5265	748	1902	14.8363	34.9411	1.23579	Up	1.37454e-96	3.33921e-95
91662	NLRP12	3871	37	94	0.998161	2.34871	1.23452	Up	4.0793e-06	1.16007e-05
6461	SHB	6021	400	1016	6.93767	16.3211	1.23422	Up	2.47882e-52	3.19355e-51
6301	SARS	3192	1393	3538	45.5733	107.206	1.23413	Up	1.24355e-177	6.45865e-176
51548	SIRT6	1657	139	353	8.76021	20.6052	1.23397	Up	3.16378e-19	1.73625e-18
5252	PHF1	2312	188	477	8.49165	19.9551	1.23264	Up	2.1366e-25	1.43433e-24
10981	RAB32	1234	28	71	2.36954	5.56503	1.23178	Up	6.61332e-05	0.000170642
56005	C19orf10	1067	591	1497	57.8422	135.701	1.23023	Up	6.8787e-76	1.29654e-74
142678	MIB2	3350	154	390	4.80063	11.2601	1.22993	Up	5.55928e-21	3.23747e-20
2887	GRB10	5040	493	1245	10.215	23.8926	1.22587	Up	4.4823e-63	6.95344e-62
25798	BRI3	809	244	616	31.4966	73.6472	1.22544	Up	4.7596e-32	3.84669e-31
166793	ZBTB49	2960	42	106	1.48177	3.46368	1.22499	Up	1.1385e-06	3.37617e-06
158586	ZXDB	5651	155	391	2.86437	6.6923	1.22429	Up	6.8411e-21	3.96444e-20
10493	VAT1	2758	2505	6316	94.8496	221.499	1.22359	Up	0	0
4601	MXI1	3470	144	363	4.33366	10.1182	1.22329	Up	1.75707e-19	9.71669e-19
9792	SERTAD2	5565	538	1356	10.0958	23.5678	1.22307	Up	2.67638e-68	4.54792e-67
161582	DYX1C1	2011	473	1191	24.5624	57.2828	1.22165	Up	4.24084e-60	6.28464e-59
65981	CAPRIN2	4544	263	661	6.04421	14.0698	1.21897	Up	5.3188e-34	4.53069e-33
7430	EZR	3172	6289	15805	207.048	481.932	1.21887	Up	0	0
2736	GLI2	6780	39	98	0.600699	1.39804	1.21869	Up	3.19308e-06	9.16703e-06
1953	MEGF6	7450	49	123	0.68685	1.59688	1.21719	Up	1.79732e-07	5.62273e-07
64837	KLC2	3093	491	1231	16.5777	38.4948	1.21542	Up	1.4162e-61	2.14475e-60
8227	AKAP17A	3287	684	1714	21.7309	50.4354	1.21469	Up	6.04006e-85	1.27806e-83
55254	TMEM39A	2957	294	736	10.3829	24.0741	1.21328	Up	2.09038e-37	1.96781e-36
11148	HHLA2	2689	735	1839	28.5442	66.1478	1.21249	Up	9.43716e-91	2.14185e-89
4864	NPC1	4827	754	1886	16.3123	37.791	1.21208	Up	5.6488e-93	1.30894e-91
727910	TLCD2	5901	118	295	2.08823	4.83527	1.21132	Up	6.88314e-16	3.33158e-15
201895	C4orf34	1683	44	110	2.73018	6.32168	1.21132	Up	8.90778e-07	2.66397e-06
2664	GDI1	2505	783	1957	32.6419	75.5627	1.21095	Up	2.89494e-96	6.98157e-95
55823	VPS11	3279	296	739	9.42697	21.7985	1.20936	Up	2.27286e-37	2.13837e-36
7422	VEGFA	3677	845	2106	23.9986	55.3973	1.20687	Up	6.5235e-103	1.71015e-101
652276	LOC652276	2714	103	256	3.96323	9.12335	1.20289	Up	7.62312e-14	3.38787e-13
347735	SERINC2	2871	788	1957	28.6626	65.9298	1.20176	Up	3.8776e-95	9.24375e-94
8315	BRAP	4043	339	841	8.75625	20.1195	1.20021	Up	8.20936e-42	8.50611e-41
2060	EPS15	5220	572	1417	11.4432	26.2557	1.19814	Up	4.51698e-69	7.77127e-68
2805	GOT1	2140	382	946	18.6411	42.7564	1.19765	Up	1.14363e-46	1.31673e-45
130617	ZFAND2B	1319	133	329	10.53	24.1254	1.19605	Up	3.1266e-17	1.59096e-16
7862	BRPF1	4728	499	1231	11.0216	25.1828	1.19211	Up	8.9435e-60	1.31129e-58
1489	CTF1	1681	30	74	1.8637	4.25783	1.19195	Up	7.1755e-05	0.000184688
3728	JUP	3508	5741	14149	170.903	390.113	1.19071	Up	0	0
23710	GABARAPL1	1885	365	899	20.221	46.1288	1.18981	Up	5.41248e-44	5.84195e-43
126917	IFFO2	5835	368	906	6.58611	15.018	1.18919	Up	2.74934e-44	2.99481e-43
203245	NAIF1	3408	102	251	3.12552	7.12358	1.18851	Up	2.25224e-13	9.75304e-13
23370	ARHGEF18	5773	389	957	7.03672	16.0337	1.18814	Up	1.27593e-46	1.46803e-45
126353	C19orf21	2907	1148	2823	41.24	93.9269	1.18749	Up	7.09986e-134	2.60244e-132
56888	KCMF1	7555	862	2119	11.915	27.1282	1.18701	Up	6.64764e-101	1.69966e-99
643837	LOC643837	1543	46	113	3.11325	7.08332	1.186	Up	9.62492e-07	2.86809e-06
5202	PFDN2	668	395	970	61.7508	140.449	1.18552	Up	4.51328e-47	5.25482e-46
54977	SLC25A38	2124	364	893	17.8965	40.665	1.18411	Up	2.15772e-43	2.29161e-42
51093	RRNAD1	2283	181	444	8.27932	18.8105	1.18396	Up	2.19638e-22	1.34081e-21
83442	SH3BGRL3	1131	1338	3281	123.542	280.587	1.18344	Up	1.89783e-154	8.10393e-153
7564	ZNF16	2632	62	152	2.45996	5.58576	1.18312	Up	1.363e-08	4.57779e-08
81671	VMP1	2197	516	1264	24.5268	55.6469	1.18194	Up	1.58139e-60	2.35403e-59
1912	PHC2	3873	841	2059	22.6762	51.4201	1.18115	Up	2.3887e-97	5.84579e-96
1191	CLU	3012	354	866	12.2736	27.8091	1.18	Up	6.5542e-42	6.79962e-41
80314	EPC1	2913	276	675	9.89443	22.4124	1.17961	Up	5.11758e-33	4.25429e-32
406	ARNTL	2828	92	225	3.39727	7.69533	1.17961	Up	5.20836e-12	2.11656e-11
7030	TFE3	3431	601	1468	18.2926	41.3837	1.1778	Up	1.25309e-69	2.16489e-68
3726	JUNB	1832	397	968	22.6301	51.1063	1.17526	Up	2.33244e-46	2.66878e-45
163033	ZNF579	2173	245	597	11.7741	26.5729	1.17434	Up	3.41006e-29	2.56692e-28
9711	KIAA0226	6903	329	801	4.97714	11.2233	1.1731	Up	1.51511e-38	1.46284e-37
5753	PTK6	2519	168	409	6.96471	15.7043	1.17303	Up	1.83867e-20	1.04792e-19
2934	GSN	2797	666	1621	24.8659	56.055	1.17268	Up	3.52592e-76	6.69925e-75
5777	PTPN6	2464	229	557	9.70548	21.8645	1.17172	Up	2.96606e-27	2.11544e-26
4077	NBR1	4995	690	1678	14.4257	32.4923	1.17146	Up	1.14732e-78	2.23109e-77
24139	EML2	2910	395	958	14.1751	31.8417	1.16756	Up	1.93973e-45	2.16706e-44
55561	CDC42BPG	4945	372	901	7.85595	17.6231	1.16561	Up	9.974e-43	1.0492e-41
5900	RALGDS	3668	311	753	8.85428	19.8559	1.16512	Up	5.81142e-36	5.22429e-35
3241	HPCAL1	1920	236	571	12.8361	28.7646	1.16409	Up	1.25541e-27	9.0276e-27
7076	TIMP1	931	985	2380	110.486	247.259	1.16215	Up	2.01896e-109	5.70821e-108
10524	KAT5	2347	291	703	12.948	28.9712	1.16189	Up	1.5259e-33	1.28526e-32
10150	MBNL2	4731	486	1173	10.7277	23.9811	1.16056	Up	9.74518e-55	1.29894e-53
7408	VASP	2298	2556	6166	116.154	259.524	1.15983	Up	1.99198e-279	1.94136e-277
54785	C17orf59	1932	39	94	2.10804	4.70592	1.15857	Up	1.17672e-05	3.22033e-05
9569	GTF2IRD1	3522	583	1405	17.2863	38.5843	1.15839	Up	5.04104e-65	8.09302e-64
57787	MARK4	5243	569	1371	11.3332	25.2919	1.15811	Up	1.80306e-63	2.80762e-62
378805	FLJ43663	2964	27	65	0.951278	2.12109	1.15687	Up	0.000283076	0.000690722
22884	WDR37	4611	140	337	3.1707	7.06902	1.15671	Up	8.78866e-17	4.38983e-16
9636	ISG15	685	774	1863	117.997	263.055	1.15661	Up	2.01982e-85	4.30687e-84
84449	ZNF333	3767	59	142	1.6356	3.646	1.15649	Up	7.11452e-08	2.28614e-07
27161	EIF2C2	3520	604	1452	17.9191	39.8977	1.15481	Up	8.1148e-67	1.34715e-65
5371	PML	5600	270	649	5.03498	11.2094	1.15465	Up	8.44024e-31	6.60236e-30
387590	TPTEP1	1483	900	2162	63.3758	141.006	1.15376	Up	1.89217e-98	4.70007e-97
5564	PRKAB1	2412	167	401	7.23038	16.0802	1.15314	Up	1.35611e-19	7.53709e-19
85450	ITPRIP	4378	225	540	5.36697	11.93	1.15242	Up	8.013e-26	5.45661e-25
4053	LTBP2	8568	30	72	0.365649	0.812788	1.15242	Up	0.000137782	0.000345612
203197	C9orf91	4413	201	482	4.75646	10.5642	1.15122	Up	3.4982e-23	2.18958e-22
8897	MTMR3	9008	402	964	4.66036	10.3508	1.15122	Up	9.78288e-45	1.07625e-43
155061	ZNF746	3816	297	712	8.12775	18.0466	1.1508	Up	1.84134e-33	1.5486e-32
162989	DEDD2	1951	330	791	17.6636	39.2142	1.1506	Up	5.57544e-37	5.17791e-36
386724	AMIGO3	3008	106	254	3.68002	8.16733	1.15015	Up	6.63322e-13	2.79927e-12
1540	CYLD	8730	106	254	1.26798	2.81413	1.15015	Up	6.63322e-13	2.79998e-12
26524	LATS2	5558	190	455	3.56991	7.91803	1.14925	Up	6.46908e-22	3.88473e-21
55204	GOLPH3L	3208	517	1236	16.8298	37.2656	1.14683	Up	1.56122e-56	2.15373e-55
581	BAX	986	571	1365	60.4757	133.9	1.14673	Up	3.06966e-62	4.69604e-61
2886	GRB7	2285	267	638	12.2025	27.0059	1.1461	Up	5.73544e-30	4.38913e-29
833	CARS	2846	552	1318	20.2547	44.7924	1.145	Up	5.12102e-60	7.53509e-59
125919	ZNF543	3671	93	222	2.64558	5.84915	1.14464	Up	2.21506e-11	8.72957e-11
221937	FOXK1	11191	788	1881	7.35325	16.2571	1.14462	Up	7.76948e-85	1.6419e-83
4651	MYO10	11436	1633	3897	14.9119	32.9595	1.14423	Up	1.31797e-173	6.63712e-172
9531	BAG3	2608	503	1200	20.1411	44.5039	1.14379	Up	1.03229e-54	1.37484e-53
50484	RRM2B	4932	536	1278	11.3492	25.0629	1.14297	Up	4.33302e-58	6.16219e-57
7779	SLC30A1	2034	524	1248	26.9031	59.3455	1.14137	Up	1.20865e-56	1.67432e-55
10444	ZER1	4299	283	674	6.8745	15.1641	1.14133	Up	2.28164e-31	1.81654e-30
57515	SERINC1	3144	708	1685	23.5165	51.8372	1.14031	Up	9.66834e-76	1.81822e-74
64283	ARHGEF28	6369	29	69	0.475498	1.04786	1.13993	Up	0.000217024	0.00053467
201158	FAM18B2	4244	74	176	1.82087	4.01108	1.13937	Up	2.99328e-09	1.04869e-08
83719	YPEL3	1588	119	283	7.82562	17.2369	1.13923	Up	5.07712e-14	2.27468e-13
5646	PRSS3	1160	274	651	24.6669	54.2809	1.13787	Up	3.25384e-30	2.50509e-29
9263	STK17A	3949	371	881	9.8109	21.5781	1.13711	Up	2.90874e-40	2.91896e-39
3691	ITGB4	5925	1331	3158	23.4591	51.5523	1.13589	Up	1.92357e-139	7.25961e-138
10636	RGS14	2418	51	121	2.2026	4.84009	1.13582	Up	9.60566e-07	2.86286e-06
64073	C19orf33	461	269	638	60.9359	133.858	1.13534	Up	1.52412e-29	1.15833e-28
9289	GPR56	4058	1220	2892	31.3957	68.9303	1.13457	Up	1.25402e-127	4.24879e-126
22904	SBNO2	4948	530	1256	11.1858	24.5518	1.13416	Up	1.93986e-56	2.67163e-55
25949	SYF2	1777	274	649	16.1022	35.3249	1.13343	Up	5.99736e-30	4.58745e-29
7461	CLIP2	5563	1013	2398	19.0161	41.6931	1.13258	Up	7.3057e-106	1.99408e-104
83641	FAM107B	3785	427	1010	11.7811	25.8095	1.13143	Up	1.48044e-45	1.65954e-44
29919	C18orf8	2173	271	641	13.0236	28.5314	1.13142	Up	1.60912e-29	1.22125e-28
11120	BTN2A1	3162	219	518	7.23276	15.845	1.13141	Up	3.67284e-24	2.38727e-23
54480	CHPF2	3970	352	832	9.25922	20.2702	1.1304	Up	8.98454e-38	8.50605e-37
5106	PCK2	2221	242	572	11.3786	24.9099	1.1304	Up	1.76704e-26	1.22752e-25
9695	EDEM1	6162	596	1408	10.1006	22.1007	1.12965	Up	1.15489e-62	1.78158e-61
6472	SHMT2	2357	1529	3612	67.7439	148.222	1.1296	Up	8.2375e-158	3.63944e-156
64342	HS1BP3	2403	125	295	5.43223	11.8739	1.12817	Up	2.37246e-14	1.07749e-13
57820	CCNB1IP1	1681	334	788	20.7492	45.3401	1.12773	Up	9.8123e-36	8.75917e-35
9296	ATP6V1F	832	541	1276	67.9041	148.338	1.12731	Up	8.98734e-57	1.24813e-55
529	ATP6V1E1	1406	495	1167	36.7656	80.2804	1.12669	Up	4.989e-52	6.38777e-51
23650	TRIM29	3037	42	99	1.4442	3.15293	1.12643	Up	1.09204e-05	2.99751e-05
57568	SIPA1L2	6501	382	900	6.13628	13.3902	1.12574	Up	1.82537e-40	1.8407e-39
57396	CLK4	2524	82	193	3.39271	7.39592	1.12429	Up	7.87096e-10	2.85602e-09
171586	ABHD3	2085	116	273	5.80997	12.6643	1.12416	Up	2.54236e-13	1.09721e-12
53944	CSNK1G1	8163	521	1225	6.66515	14.5148	1.12281	Up	3.09394e-54	4.09101e-53
151354	FAM84A	6366	40	94	0.656169	1.42819	1.12205	Up	1.94598e-05	5.23478e-05
83479	DDX59	2337	247	580	11.0372	24.0045	1.12093	Up	1.72644e-26	1.19982e-25
57146	TMEM159	1922	161	378	8.74771	19.0223	1.12071	Up	8.48128e-18	4.40633e-17
80028	FBXL18	8253	582	1366	7.36433	16.009	1.12025	Up	4.62812e-60	6.84631e-59
574414	PRR9	1234	98	230	8.29341	18.0276	1.12017	Up	2.1696e-11	8.55856e-11
196513	DCP1B	2105	136	319	6.74697	14.6576	1.11934	Up	3.17068e-15	1.49238e-14
8501	SLC43A1	2555	32	75	1.30792	2.83919	1.11821	Up	0.000145228	0.000363465
84069	PLEKHN1	2404	96	225	4.17022	9.05258	1.11821	Up	3.80948e-11	1.48089e-10
23108	RAP1GAP2	6680	496	1162	7.75403	16.825	1.11759	Up	3.64606e-51	4.57636e-50
51244	CCDC174	2975	193	452	6.77474	14.6952	1.11711	Up	6.96576e-21	4.03527e-20
55201	MAP1S	3278	593	1388	18.8916	40.9548	1.11629	Up	1.15668e-60	1.72648e-59
161176	SYNE3	3277	47	110	1.49776	3.24669	1.11616	Up	4.13484e-06	1.17526e-05
51119	SBDS	1605	556	1301	36.1761	78.4019	1.11585	Up	6.15658e-57	8.60052e-56
10078	TSSC4	1443	168	393	12.1581	26.3421	1.11546	Up	2.56686e-18	1.36089e-17
64393	ZMAT3	9113	413	966	4.73272	10.2527	1.11527	Up	1.09229e-42	1.14756e-41
79724	ZNF768	2332	403	941	18.0467	39.0288	1.1128	Up	1.74201e-41	1.78932e-40
51566	ARMCX3	3395	204	476	6.27498	13.561	1.11178	Up	9.37876e-22	5.5935e-21
215	ABCD1	3697	100	233	2.8247	6.0958	1.10972	Up	2.27466e-11	8.96019e-11
571	BACH1	5770	310	722	5.61058	12.1028	1.10912	Up	4.68358e-32	3.78709e-31
9819	TSC22D2	3901	458	1066	12.2606	26.4305	1.10817	Up	1.81386e-46	2.07829e-45
822	CAPG	1460	623	1448	44.5612	95.9268	1.10614	Up	2.59726e-62	3.97702e-61
1978	EIF4EBP1	877	591	1373	70.3736	151.424	1.10549	Up	4.02312e-59	5.82649e-58
60685	ZFAND3	3351	656	1522	20.4433	43.9303	1.10359	Up	3.6193e-65	5.8218e-64
1938	EEF2	3163	29071	67417	959.805	2061.55	1.10292	Up	0	0
93624	TADA2B	4312	436	1011	10.5592	22.6776	1.10277	Up	7.95608e-44	8.5484e-43
112483	SAT2	983	173	401	18.3787	39.4562	1.10222	Up	2.47344e-18	1.31388e-17
100505817	LOC100505817	1181	456	1056	40.3215	86.4845	1.10089	Up	1.40323e-45	1.57405e-44
160335	TMTC2	4855	38	88	0.817366	1.75314	1.10089	Up	4.74088e-05	0.00012356
10279	PRSS16	2881	162	375	5.8721	12.5896	1.10028	Up	3.37788e-17	1.71461e-16
387119	CEP85L	7653	77	178	1.05071	2.24964	1.09833	Up	6.9382e-09	2.37455e-08
10691	GMEB1	2694	175	404	6.78364	14.5047	1.09639	Up	2.58008e-18	1.36746e-17
81848	SPRY4	4992	604	1394	12.6353	27.0092	1.096	Up	3.40476e-59	4.94391e-58
4609	MYC	2379	1942	4482	85.2466	182.222	1.09599	Up	3.70686e-186	2.04037e-184
5875	RABGGTA	2218	226	521	10.6407	22.7196	1.09435	Up	4.15496e-23	2.59282e-22
11072	DUSP14	1508	282	650	19.5285	41.6904	1.09413	Up	1.99214e-28	1.46627e-27
3489	IGFBP6	980	223	514	23.763	50.7296	1.09411	Up	8.22976e-23	5.09913e-22
25912	C1orf43	1909	1398	3219	76.4757	163.094	1.09264	Up	1.31665e-133	4.81551e-132
29943	PADI1	3847	96	221	2.60598	5.55641	1.09233	Up	1.28086e-10	4.83842e-10
84418	CYSTM1	926	398	916	44.8843	95.6772	1.09197	Up	2.89184e-39	2.83839e-38
27090	ST6GALNAC4	1717	113	260	6.87274	14.6463	1.09158	Up	3.1176e-12	1.28138e-11
10163	WASF2	5676	1962	4511	36.0976	76.8696	1.09051	Up	7.4687e-186	4.0974e-184
374666	WASH3P	2590	37	85	1.49185	3.17427	1.08932	Up	7.39208e-05	0.000189997
84662	GLIS2	3705	180	413	5.07348	10.7817	1.08753	Up	1.82256e-18	9.71876e-18
7011	TEP1	10694	532	1220	5.19509	11.0343	1.08677	Up	2.41774e-51	3.04617e-50
8797	TNFRSF10A	1764	270	618	15.9841	33.8855	1.08403	Up	9.9753e-27	6.99115e-26
3665	IRF7	2051	165	377	8.40118	17.7787	1.08149	Up	7.54664e-17	3.77857e-16
51043	ZBTB7B	3630	747	1705	21.49	45.4299	1.07998	Up	2.39704e-70	4.20256e-69
162979	ZNF296	1604	131	299	8.52882	18.0298	1.07997	Up	1.22113e-13	5.3608e-13
388552	BLOC1S3	2617	170	388	6.78371	14.3401	1.07991	Up	2.93186e-17	1.49324e-16
7357	UGCG	1637	132	301	8.42068	17.7845	1.07861	Up	1.07169e-13	4.71599e-13
10616	RBCK1	2778	1066	2429	40.0726	84.5706	1.07754	Up	4.47964e-99	1.11944e-97
3949	LDLR	5292	1840	4192	36.3095	76.6171	1.07732	Up	1.61862e-169	7.8413e-168
374969	CCDC23	816	58	132	7.42267	15.6462	1.0758	Up	9.58194e-07	2.85631e-06
5598	MAPK7	3183	160	364	5.24935	11.0609	1.07525	Up	3.5095e-16	1.71672e-15
26277	TINF2	2196	262	596	12.4592	26.2505	1.07513	Up	1.64084e-25	1.1078e-24
55633	TBC1D22B	3477	249	566	7.47854	15.7448	1.07404	Up	2.86206e-24	1.86908e-23
115123	41701	4158	37	84	0.929264	1.95397	1.07225	Up	0.000100442	0.000255039
359948	IRF2BP2	4677	1461	3315	32.6216	68.5552	1.07144	Up	2.69808e-133	9.82457e-132
57221	KIAA1244	14895	440	998	3.08485	6.48059	1.07092	Up	2.3333e-41	2.38925e-40
22809	ATF5	2293	380	861	17.3062	36.3181	1.0694	Up	7.82282e-36	6.9983e-35
25987	TSKU	2725	290	657	11.1136	23.3197	1.06923	Up	1.00524e-27	7.26014e-27
57132	CHMP1B	3060	598	1354	20.4081	42.7978	1.0684	Up	2.74044e-55	3.70642e-54
5581	PRKCE	5537	61	138	1.15048	2.41062	1.06717	Up	6.412e-07	1.93787e-06
9885	OSBPL2	3971	652	1473	17.1463	35.8779	1.0652	Up	1.0407e-59	1.52049e-58
387680	FAM21A	4735	35	79	0.771916	1.61373	1.06388	Up	0.000179268	0.000444961
25948	KBTBD2	3710	402	907	11.3155	23.646	1.06329	Up	2.52128e-37	2.3694e-36
55701	ARHGEF40	5458	43	97	0.822729	1.71895	1.06304	Up	3.2679e-05	8.62967e-05
80219	COQ10B	1989	185	417	9.71312	20.278	1.06191	Up	5.55726e-18	2.91001e-17
23053	KIAA0913	5851	433	976	7.72823	16.1341	1.0619	Up	5.91536e-40	5.89331e-39
254359	ZDHHC24	1319	63	142	4.9879	10.4128	1.06185	Up	4.90312e-07	1.49219e-06
6305	SBF1	8033	1072	2416	13.936	29.09	1.0617	Up	2.952e-96	7.10883e-95
23086	EXPH5	10208	213	479	2.17902	4.53857	1.05856	Up	2.48424e-20	1.41197e-19
57567	ZNF319	4220	133	299	3.29125	6.85303	1.05811	Up	3.04834e-13	1.31147e-12
23327	NEDD4L	8473	393	883	4.8437	10.0797	1.05727	Up	4.61652e-36	4.1614e-35
137695	TMEM68	2317	111	249	5.00287	10.3944	1.05497	Up	3.21794e-11	1.25802e-10
965	CD58	1395	66	148	4.94074	10.2615	1.05445	Up	3.27656e-07	1.00828e-06
2118	ETV4	2431	685	1536	29.4258	61.1126	1.05439	Up	3.42644e-61	5.1468e-60
1030	CDKN2B	4001	91	204	2.37517	4.93158	1.05402	Up	1.97949e-09	7.01674e-09
92482	BBIP1	2368	58	130	2.55781	5.30989	1.05377	Up	1.74125e-06	5.08892e-06
116092	DNTTIP1	1317	354	793	28.0698	58.2387	1.05296	Up	2.37688e-32	1.93609e-31
1906	EDN1	2112	164	367	8.10909	16.8072	1.05147	Up	8.96072e-16	4.31323e-15
26511	CHIC2	1178	118	264	10.4607	21.6762	1.05114	Up	9.50848e-12	3.82277e-11
10370	CITED2	1930	245	548	13.2566	27.463	1.05078	Up	8.84442e-23	5.47178e-22
64319	FBRS	2811	728	1628	27.0453	56.0167	1.05048	Up	2.27814e-64	3.59469e-63
340591	CA5BP1	994	72	161	7.56429	15.6662	1.05038	Up	1.08947e-07	3.45593e-07
29085	PHPT1	1273	504	1127	41.3451	85.6288	1.05038	Up	4.28914e-45	4.75652e-44
5818	PVRL1	5493	531	1187	10.095	20.9009	1.04992	Up	2.26884e-47	2.66219e-46
643853	TMPPE	3985	51	114	1.33648	2.76695	1.04985	Up	8.1456e-06	2.26209e-05
2802	GOLGA3	9252	810	1808	9.14264	18.9011	1.04779	Up	5.37958e-71	9.50201e-70
2801	GOLGA2	4304	634	1414	15.3829	31.7762	1.04661	Up	8.1352e-56	1.10842e-54
22839	DLGAP4	4894	1037	2311	22.1277	45.6731	1.04549	Up	6.44432e-90	1.44283e-88
23597	ACOT9	1727	728	1622	44.0211	90.8412	1.04515	Up	1.26881e-63	1.97944e-62
84808	C1orf170	3041	44	98	1.51098	3.11698	1.04467	Up	3.84456e-05	0.00010101
79074	C2orf49	902	89	198	10.304	21.2316	1.04301	Up	4.63708e-09	1.60558e-08
130557	ZNF513	2168	116	258	5.58754	11.5102	1.04263	Up	2.21612e-11	8.73167e-11
11237	RNF24	3374	345	767	10.6782	21.9874	1.04202	Up	7.6683e-31	6.00418e-30
91947	ARRDC4	4074	207	460	5.30605	10.921	1.04139	Up	4.123e-19	2.25222e-18
8996	NOL3	1885	81	180	4.48741	9.23603	1.04139	Up	2.42704e-08	8.01339e-08
84272	YIPF4	1982	147	326	7.74525	15.9088	1.03844	Up	6.39452e-14	2.84644e-13
7006	TEC	3620	37	82	1.06737	2.19093	1.03749	Up	0.000183628	0.00045551
64114	TMBIM1	2375	1295	2870	56.9414	116.881	1.03749	Up	7.62664e-110	2.17484e-108
391	RHOG	1332	372	824	29.1649	59.8339	1.03673	Up	9.43006e-33	7.80016e-32
29842	TFCP2L1	9306	135	299	1.51493	3.10765	1.03657	Up	7.45472e-13	3.14114e-12
22911	WDR47	4394	182	403	4.32547	8.87093	1.03623	Up	8.32328e-17	4.16239e-16
7251	TSG101	1562	361	799	24.1351	49.4755	1.03558	Up	9.3909e-32	7.51635e-31
90	ACVR1	3062	217	480	7.40076	15.1621	1.03473	Up	1.10203e-19	6.14348e-19
54472	TOLLIP	3665	345	763	9.83031	20.1361	1.03447	Up	2.3989e-30	1.85378e-29
27106	ARRDC2	2539	147	325	6.04612	12.3807	1.03401	Up	8.5208e-14	3.77467e-13
55432	YOD1	6265	700	1546	11.6681	23.8678	1.0325	Up	1.4548e-59	2.12175e-58
8312	AXIN1	3675	684	1510	19.4366	39.7415	1.03187	Up	3.67294e-58	5.23244e-57
8408	ULK1	5239	431	951	8.59114	17.5572	1.03114	Up	3.15304e-37	2.95139e-36
51175	TUBE1	2314	103	227	4.64832	9.48826	1.02943	Up	5.32048e-10	1.95065e-09
10483	SEC23B	3447	1693	3730	51.2906	104.663	1.02898	Up	2.6777e-140	1.01753e-138
2355	FOSL2	4015	415	913	10.7941	21.9943	1.02689	Up	1.41173e-35	1.25548e-34
27350	APOBEC3C	1127	310	682	28.725	58.5308	1.02689	Up	5.45774e-27	3.8511e-26
389	RHOC	1415	1428	3140	105.389	214.633	1.02616	Up	6.83878e-118	2.10213e-116
114785	MBD6	4214	677	1487	16.7771	34.1303	1.02456	Up	1.16577e-56	1.61628e-55
26207	PITPNC1	2124	168	369	8.25994	16.8034	1.02455	Up	2.95192e-15	1.391e-14
26020	LRP10	3252	1195	2620	38.3742	77.9247	1.02194	Up	4.92874e-98	1.21517e-96
22996	TTC39A	2759	42	92	1.58972	3.22523	1.02063	Up	9.155e-05	0.000233282
283232	TMEM80	1637	74	162	4.72069	9.57173	1.01978	Up	1.98934e-07	6.21054e-07
140576	S100A16	1085	2189	4789	210.687	426.913	1.01884	Up	1.05936e-176	5.48483e-175
10019	SH2B3	5425	343	750	6.60262	13.3717	1.01807	Up	3.97262e-29	2.98361e-28
8678	BECN1	2143	250	546	12.1826	24.6431	1.01636	Up	1.39507e-21	8.28142e-21
84270	C9orf89	922	87	190	9.85395	19.9318	1.0163	Up	1.92393e-08	6.40718e-08
4294	MAP3K10	3453	136	297	4.11305	8.31925	1.01624	Up	2.0427e-12	8.47145e-12
375690	WASH5P	1137	258	563	23.6963	47.893	1.01515	Up	3.6435e-22	2.21038e-21
23087	TRIM35	4227	264	576	6.52219	13.18	1.01492	Up	1.24114e-22	7.64432e-22
4188	MDFI	1634	200	436	12.782	25.8083	1.01372	Up	1.78668e-17	9.14765e-17
10135	NAMPT	4593	1620	3529	36.8333	74.3155	1.01265	Up	1.88748e-129	6.54221e-128
7984	ARHGEF5	5505	118	257	2.23845	4.51544	1.01237	Up	7.09632e-11	2.7222e-10
6397	SEC14L1	5584	691	1504	12.9227	26.0511	1.01143	Up	4.00808e-56	5.49717e-55
56965	PARP6	2631	410	892	16.2737	32.792	1.01081	Up	5.9889e-34	5.08842e-33
55146	ZDHHC4	1570	200	435	13.3031	26.7987	1.0104	Up	2.36608e-17	1.20582e-16
2067	ERCC1	3400	322	700	9.89006	19.9133	1.00968	Up	6.02216e-27	4.24575e-26
51281	ANKMY1	3252	52	113	1.66984	3.36087	1.00913	Up	1.70921e-05	4.61433e-05
55971	BAIAP2L1	3682	683	1484	19.3713	38.9829	1.00892	Up	3.50616e-55	4.73432e-54
5533	PPP3CC	2221	58	126	2.7271	5.48714	1.00869	Up	5.5992e-06	1.57554e-05
90850	ZNF598	3210	1008	2189	32.7927	65.9576	1.00816	Up	1.92863e-80	3.83595e-79
2317	FLNB	9560	6157	13359	67.2563	135.158	1.0069	Up	0	0
7320	UBE2B	2631	175	379	6.94607	13.9329	1.00423	Up	3.58154e-15	1.67956e-14
124402	FAM100A	1430	290	628	21.178	42.4764	1.0041	Up	3.92442e-24	2.5478e-23
283219	KCTD21	3396	73	158	2.2448	4.50001	1.00334	Up	4.03926e-07	1.23656e-06
57707	KIAA1609	5031	246	532	5.10626	10.2278	1.00215	Up	1.27175e-20	7.31102e-20
2034	EPAS1	5184	431	932	8.68229	17.389	1.00203	Up	6.46144e-35	5.64924e-34
55346	TCP11L1	2817	117	253	4.33732	8.68676	1.00202	Up	1.42729e-10	5.38175e-10
84166	NLRC5	6822	75	162	1.14808	2.29682	1.00042	Up	3.07286e-07	9.46656e-07
119467	CLRN3	1174	27	0	2.40169	0.01	-7.90791	Down	2.4951e-09	8.79549e-09
55304	SPTLC3	3855	628	3	17.0121	0.0752699	-7.82027	Down	1.12219e-193	6.41119e-192
121506	ERP27	1536	32	0	2.17561	0.01	-7.76528	Down	6.41354e-11	2.46313e-10
50863	NTM	3408	64	0	1.96111	0.01	-7.61553	Down	4.27724e-21	2.50142e-20
2880	GPX5	1452	26	0	1.86994	0.01	-7.54685	Down	5.18902e-09	1.79145e-08
5608	MAP2K6	1879	29	0	1.61173	0.01	-7.33247	Down	5.76888e-10	2.10805e-09
216	ALDH1A1	2378	35	0	1.53702	0.01	-7.26399	Down	7.13022e-12	2.8806e-11
6925	TCF4	8332	354	3	4.43686	0.0348254	-6.99326	Down	2.75994e-107	7.62111e-106
946	SIGLEC6	2122	25	0	1.23032	0.01	-6.94289	Down	1.07915e-08	3.65035e-08
55237	VRTN	3464	36	0	1.08529	0.01	-6.76194	Down	3.42852e-12	1.40708e-11
54474	KRT20	1805	18	0	1.0414	0.01	-6.70238	Down	1.8158e-06	5.30025e-06
85438	CABS1	1558	15	0	1.00542	0.01	-6.65165	Down	1.63329e-05	4.41441e-05
79366	HMGN5	2126	20	0	0.982401	0.01	-6.61824	Down	4.1983e-07	1.28358e-06
5354	PLP1	3148	86	1	2.85289	0.0307248	-6.53688	Down	1.99314e-26	1.38169e-25
9075	CLDN2	3163	439	6	14.494	0.183475	-6.30373	Down	5.04932e-129	1.7465e-127
5800	PTPRO	6379	71	1	1.16233	0.0151625	-6.26036	Down	9.75608e-22	5.81644e-21
342527	SMTNL2	2285	16	0	0.731233	0.01	-6.19226	Down	7.85352e-06	2.18464e-05
6402	SELL	2442	17	0	0.726985	0.01	-6.18385	Down	3.7763e-06	1.0776e-05
5967	REG1A	821	800	12	101.758	1.41372	-6.16951	Down	2.39686e-232	1.70434e-230
5031	P2RY6	2400	16	0	0.696195	0.01	-6.12142	Down	7.85352e-06	2.18501e-05
54959	ODAM	1301	295	5	23.6792	0.371721	-5.99326	Down	1.13786e-85	2.43252e-84
55329	MNS1	2023	12	0	0.619452	0.01	-5.95292	Down	0.000146912	0.000367457
4248	MGAT3	5102	54	1	1.10529	0.0189576	-5.8655	Down	1.91317e-16	9.45065e-16
84735	CNDP1	2211	11	0	0.519548	0.01	-5.69919	Down	0.00030553	0.000743103
126567	C2CD4C	3124	15	0	0.501421	0.01	-5.64795	Down	1.63329e-05	4.41513e-05
10223	GPA33	2793	13	0	0.486065	0.01	-5.60308	Down	7.06412e-05	0.000181934
2212	FCGR2A	2429	87	2	3.74036	0.0796392	-5.55356	Down	2.28796e-25	1.53283e-24
7274	TTPA	2633	11	0	0.436279	0.01	-5.44718	Down	0.00030553	0.000742885
5551	PRF1	2555	121	3	4.94557	0.113568	-5.44451	Down	1.45583e-34	1.25954e-33
8735	MYH13	5992	38	1	0.662268	0.0161418	-5.35854	Down	1.68427e-11	6.69022e-11
84913	ATOH8	5873	23	0	0.408969	0.01	-5.35392	Down	4.66744e-08	1.52015e-07
129807	NEU4	2551	37	1	1.51465	0.0379152	-5.32007	Down	3.41716e-11	1.3337e-10
3776	KCNK2	3597	72	2	2.09033	0.0537791	-5.28054	Down	9.37368e-21	5.41126e-20
1080	CFTR	6132	352	10	5.99463	0.157733	-5.24812	Down	1.57478e-96	3.81448e-95
81794	ADAMTS10	4237	15	0	0.369705	0.01	-5.2083	Down	1.63329e-05	4.41585e-05
64090	GAL3ST2	1449	227	7	16.3599	0.467255	-5.12981	Down	4.70854e-62	7.18334e-61
3204	HOXA7	2018	32	1	1.65596	0.0479295	-5.11061	Down	1.16292e-09	4.174e-09
11309	SLCO2B1	4362	127	4	3.04047	0.0886949	-5.0993	Down	3.57452e-35	3.14179e-34
8564	KMO	5015	16	0	0.333174	0.01	-5.0582	Down	7.85352e-06	2.18427e-05
684	BST2	983	28	1	2.97459	0.0983945	-4.91797	Down	1.92626e-08	6.41365e-08
128272	ARHGEF19	3044	138	5	4.73431	0.158873	-4.89721	Down	2.3576e-37	2.21684e-36
5320	PLA2G2A	1017	136	5	13.965	0.475525	-4.87615	Down	9.50332e-37	8.76676e-36
9315	NREP	2304	134	5	6.07357	0.2099	-4.85477	Down	3.82686e-36	3.45711e-35
9506	PAGE4	493	25	1	5.2956	0.19619	-4.75447	Down	1.56457e-07	4.91408e-07
79805	VASH2	4337	75	3	1.8059	0.0669046	-4.75447	Down	1.55921e-20	8.91715e-20
3283	HSD3B1	1689	25	1	1.54573	0.0572657	-4.75447	Down	1.56457e-07	4.91502e-07
255738	PCSK9	3731	172	7	4.81421	0.181467	-4.72952	Down	2.20834e-45	2.46217e-44
503569	FLJ35946	2053	24	1	1.2208	0.0471124	-4.69558	Down	3.1373e-07	9.66148e-07
3960	LGALS4	1291	109	5	8.81703	0.3746	-4.55687	Down	1.26513e-28	9.36162e-28
23098	SARM1	7001	627	29	9.35254	0.400647	-4.54495	Down	7.10304e-158	3.14661e-156
2731	GLDC	3820	42	2	1.14817	0.0506397	-4.50293	Down	1.1793e-11	4.72403e-11
8470	SORBS2	6344	60	3	0.987666	0.0457385	-4.43254	Down	4.8799e-16	2.37167e-15
251	ALPPL2	2499	60	3	2.5073	0.116113	-4.43254	Down	4.8799e-16	2.37236e-15
338094	FAM151A	1998	39	2	2.03841	0.0968186	-4.39602	Down	9.25378e-11	3.52939e-10
11259	FILIP1L	4211	1980	104	49.1023	2.38876	-4.36146	Down	0	0
246	ALOX15	2707	19	1	0.732972	0.0357302	-4.35854	Down	9.9388e-06	2.73941e-05
1949	EFNB3	3236	37	2	1.19403	0.0597786	-4.32007	Down	3.63422e-10	1.34012e-09
23150	FRMD4B	5261	1039	59	20.6238	1.0847	-4.24895	Down	2.49812e-249	2.02887e-247
81704	DOCK8	7470	17	1	0.237657	0.012948	-4.19808	Down	3.90652e-05	0.000102605
894	CCND2	6531	34	2	0.543652	0.0296193	-4.19808	Down	2.8022e-09	9.84245e-09
9627	SNCAIP	3569	34	2	0.994843	0.054201	-4.19808	Down	2.8022e-09	9.84454e-09
3199	HOXA2	1791	17	1	0.991232	0.0540043	-4.19808	Down	3.90652e-05	0.000102589
1062	CENPE	8630	1483	89	17.9454	0.997478	-4.16918	Down	0	0
80119	PIF1	2659	182	11	7.14784	0.400128	-4.15898	Down	2.7514e-44	2.99509e-43
79983	POF1B	3949	132	8	3.49067	0.195942	-4.15501	Down	1.79734e-32	1.47199e-31
400966	RGPD1	6711	16	1	0.248974	0.0144124	-4.11061	Down	7.71664e-05	0.000197878
1284	COL4A2	6264	16	1	0.266741	0.0154409	-4.11061	Down	7.71664e-05	0.00019794
1644	DDC	2090	16	1	0.799458	0.0462784	-4.11061	Down	7.71664e-05	0.000197909
9498	SLC4A8	5218	208	13	4.16276	0.24097	-4.11061	Down	5.20764e-50	6.37224e-49
167681	PRSS35	2632	3090	197	122.601	7.23943	-4.08195	Down	0	0
8549	LGR5	2880	1804	116	65.4133	3.89574	-4.06962	Down	0	0
5080	PAX6	6947	15	1	0.225484	0.0139228	-4.0175	Down	0.000152002	0.000379559
9644	SH3PXD2A	11264	15	1	0.139066	0.0085868	-4.0175	Down	0.000152002	0.000379674
2115	ETV1	6824	15	1	0.229548	0.0141738	-4.0175	Down	0.000152002	0.000379616
642006	GUSBP10	978	15	1	1.60168	0.0988975	-4.0175	Down	0.000152002	0.000379731
57622	LRFN1	3212	73	5	2.37339	0.150563	-3.97851	Down	5.31964e-18	2.78911e-17
9104	RGN	2255	131	9	6.06662	0.386029	-3.97411	Down	2.89008e-31	2.29324e-30
284217	LAMA1	9657	29	2	0.313601	0.0200314	-3.96859	Down	8.18628e-08	2.61733e-07
285386	TPRG1	3665	29	2	0.826316	0.0527813	-3.96859	Down	8.18628e-08	2.61683e-07
139065	SLITRK4	8767	145	10	1.72719	0.110325	-3.96859	Down	1.98595e-34	1.71192e-33
11151	CORO1A	1943	57	4	3.06354	0.199118	-3.9435	Down	3.10838e-14	1.40403e-13
6376	CX3CL1	3304	14	1	0.442497	0.0292741	-3.91797	Down	0.000298484	0.000727034
1768	DNAH6	12795	14	1	0.114264	0.00755934	-3.91797	Down	0.000298484	0.000726927
94158	CDRT15P1	1101	14	1	1.32789	0.087849	-3.91797	Down	0.000298484	0.000727141
259266	ASPM	10906	3453	252	33.0638	2.23491	-3.88697	Down	0	0
83998	REG4	1517	41	3	2.82241	0.191276	-3.8832	Down	1.86777e-10	7.00593e-10
5920	RARRES3	779	40	3	5.36222	0.372484	-3.84758	Down	3.6311e-10	1.33927e-09
284615	ANKRD34A	3612	40	3	1.15647	0.0803337	-3.84758	Down	3.6311e-10	1.33957e-09
652	BMP4	1957	53	4	2.82818	0.197694	-3.83853	Down	4.4432e-13	1.89096e-12
10202	DHRS2	1709	393	30	24.0144	1.69787	-3.82211	Down	2.76354e-88	6.08052e-87
10501	SEMA6B	3961	209	16	5.51015	0.390696	-3.81797	Down	1.27872e-47	1.50789e-46
4091	SMAD6	3018	143	11	4.9481	0.352531	-3.81105	Down	5.54386e-33	4.59943e-32
55	ACPP	3223	26	2	0.842432	0.0600197	-3.81105	Down	6.06586e-07	1.83661e-06
3394	IRF8	2678	163	13	6.35622	0.469523	-3.7589	Down	5.17928e-37	4.81539e-36
645332	FAM86C2P	1859	50	4	2.80875	0.208116	-3.75447	Down	3.2256e-12	1.32544e-11
8497	PPFIA4	5055	37	3	0.764368	0.0574016	-3.7351	Down	2.64252e-09	9.29539e-09
2104	ESRRG	5511	24	2	0.454782	0.0351013	-3.69558	Down	2.27964e-06	6.60992e-06
80312	TET1	9601	106	9	1.15295	0.0906672	-3.66861	Down	4.26224e-24	2.76387e-23
145773	FAM81A	3468	35	3	1.05393	0.0836693	-3.65493	Down	9.83696e-09	3.33699e-08
7043	TGFB3	3183	93	8	3.05118	0.243096	-3.64977	Down	3.21744e-21	1.88896e-20
10581	IFITM2	738	23	2	3.25457	0.262119	-3.63417	Down	4.40222e-06	1.24912e-05
94030	LRRC4B	2958	34	3	1.20034	0.0980951	-3.61311	Down	1.89243e-08	6.30354e-08
84159	ARID5B	7948	2356	209	30.9556	2.54339	-3.60538	Down	0	0
7134	TNNC1	705	190	17	28.144	2.3323	-3.59301	Down	2.11196e-41	2.16394e-40
123099	DEGS2	1411	32	3	2.36835	0.205645	-3.52565	Down	6.95968e-08	2.23899e-07
9472	AKAP6	10411	32	3	0.320981	0.027871	-3.52565	Down	6.95968e-08	2.23856e-07
4778	NFE2	1678	73	7	4.54311	0.403488	-3.49308	Down	2.2709e-16	1.11744e-15
9783	RIMS3	7233	93	9	1.34272	0.120351	-3.47985	Down	1.93178e-20	1.10023e-19
440335	LOC440335	890	103	10	12.0856	1.08676	-3.47519	Down	1.79804e-22	1.1021e-21
79727	LIN28A	4014	494	48	12.852	1.15661	-3.47402	Down	3.26516e-102	8.46591e-101
9500	MAGED1	2928	41	4	1.46229	0.132134	-3.46817	Down	1.14064e-09	4.09849e-09
248	ALPI	2559	41	4	1.67315	0.151187	-3.46817	Down	1.14064e-09	4.09938e-09
7139	TNNT2	1153	61	6	5.52488	0.503322	-3.45639	Down	9.02792e-14	3.99291e-13
624	BDKRB2	4197	40	4	0.995275	0.0921818	-3.43254	Down	2.17052e-09	7.67581e-09
10642	IGF2BP1	8769	30	3	0.357267	0.0330899	-3.43254	Down	2.53596e-07	7.85782e-07
1116	CHI3L1	1867	360	36	20.1363	1.86502	-3.43254	Down	3.72924e-74	6.8575e-73
6507	SLC1A3	4188	1318	132	32.8648	3.04854	-3.43035	Down	8.81676e-267	8.02616e-265
55061	SUSD4	3030	317	32	10.9254	1.02148	-3.41895	Down	2.91526e-65	4.69845e-64
23416	KCNH3	3853	59	6	1.5991	0.150618	-3.40829	Down	3.25124e-13	1.39623e-12
1063	CENPF	10316	5298	541	53.6318	5.07236	-3.40236	Down	0	0
25960	GPR124	6050	137	14	2.36476	0.223819	-3.40129	Down	6.47182e-29	4.8365e-28
5156	PDGFRA	6574	665	68	10.5636	1.00047	-3.40036	Down	1.90316e-134	7.05404e-133
80183	KIAA0226L	3993	78	8	2.03994	0.193783	-3.39602	Down	5.12706e-17	2.58349e-16
29940	DSE	4077	19	2	0.48667	0.0474475	-3.35854	Down	5.93574e-05	0.000153661
4902	NRTN	1141	19	2	1.73896	0.169539	-3.35854	Down	5.93574e-05	0.000153637
79170	PRR15L	1401	197	21	14.6842	1.44979	-3.34035	Down	2.59438e-40	2.60665e-39
4281	MID1	6463	1036	111	16.7397	1.66117	-3.33301	Down	1.00126e-204	6.05431e-203
6296	ACSM3	2158	46	5	2.22602	0.2241	-3.31225	Down	2.45172e-10	9.13222e-10
5087	PBX1	6918	758	83	11.4422	1.16044	-3.30163	Down	5.57142e-149	2.26799e-147
145645	C15orf43	1337	100	11	7.81071	0.795766	-3.29504	Down	6.55684e-21	3.80237e-20
677831	SNORA51	132	18	2	14.2403	1.46548	-3.28054	Down	0.000112714	0.000284801
728853	LOC728853	2850	18	2	0.659553	0.0678749	-3.28054	Down	0.000112714	0.000284845
3975	LHX1	3431	27	3	0.821798	0.0845716	-3.28054	Down	1.72926e-06	5.05566e-06
3785	KCNQ2	3251	18	2	0.578199	0.0595028	-3.28054	Down	0.000112714	0.000284758
164284	APCDD1L	3112	18	2	0.604025	0.0621605	-3.28054	Down	0.000112714	0.000284714
7447	VSNL1	2014	152	17	7.88145	0.81642	-3.27108	Down	7.2649e-31	5.6937e-30
9037	SEMA5A	11825	615	69	5.4312	0.564381	-3.26653	Down	5.0947e-120	1.61086e-118
81930	KIF18A	3463	764	87	23.039	2.42991	-3.2451	Down	9.14864e-148	3.69694e-146
375704	ENHO	1093	17	2	1.62424	0.176984	-3.19808	Down	0.00021311	0.000525574
140893	C20orf151	2853	170	20	6.22256	0.678035	-3.19808	Down	1.16289e-33	9.83502e-33
374654	KIF7	4575	34	4	0.776086	0.0845655	-3.19808	Down	9.84386e-08	3.12858e-07
3215	HOXB5	1830	499	59	28.4755	3.11835	-3.19087	Down	1.35454e-95	3.23373e-94
80129	CCDC170	5283	310	37	6.12778	0.6774	-3.17728	Down	9.07724e-60	1.32972e-58
25837	RAB26	1641	25	3	1.59094	0.176822	-3.16951	Down	6.1242e-06	1.71656e-05
57460	PPM1H	6201	1395	168	23.4928	2.62043	-3.16434	Down	6.08814e-262	5.33695e-260
80863	PRRT1	1931	33	4	1.78465	0.200356	-3.15501	Down	1.84289e-07	5.76204e-07
5321	PLA2G4A	2940	408	50	14.4922	1.64493	-3.13918	Down	2.89188e-77	5.53264e-76
9585	KIF20B	6319	1403	175	23.1863	2.67864	-3.1137	Down	2.38538e-259	2.06916e-257
9496	TBX4	2470	32	4	1.35293	0.156634	-3.11061	Down	3.44038e-07	1.05771e-06
26281	FGF20	1016	16	2	1.64455	0.190397	-3.11061	Down	0.000401026	0.000964045
388630	TRABD2B	7029	16	2	0.237711	0.0275208	-3.11061	Down	0.000401026	0.000964185
1674	DES	2268	166	21	7.64341	0.895572	-3.09334	Down	6.52994e-32	5.25185e-31
57507	ZNF608	5645	480	61	8.87972	1.04518	-3.08677	Down	3.7635e-89	8.34721e-88
5076	PAX2	4137	55	7	1.38835	0.163658	-3.08462	Down	1.97037e-11	7.7856e-11
3161	HMMR	3144	848	109	28.1667	3.35327	-3.07035	Down	2.38456e-155	1.02884e-153
26047	CNTNAP2	9894	2121	273	22.3867	2.66879	-3.06838	Down	0	0
79575	ABHD8	2114	31	4	1.53137	0.183012	-3.06481	Down	6.40348e-07	1.93565e-06
26298	EHF	5467	395	52	7.54519	0.91998	-3.03588	Down	1.76806e-72	3.16341e-71
151246	SGOL2	4542	539	71	12.3926	1.51194	-3.03501	Down	2.91992e-98	7.20972e-97
221416	C6orf223	3638	30	4	0.861154	0.106346	-3.0175	Down	1.18811e-06	3.51636e-06
2941	GSTA4	1352	165	22	12.7447	1.57387	-3.0175	Down	5.38944e-31	4.23587e-30
3709	ITPR2	12568	801	107	6.65562	0.823459	-3.0148	Down	3.2855e-144	1.28991e-142
81617	CAB39L	3691	497	67	14.0616	1.75572	-3.00163	Down	9.45252e-90	2.11064e-88
401546	C9orf152	2698	185	25	7.16064	0.896236	-2.99814	Down	2.32528e-34	1.99923e-33
23305	ACSL6	6554	81	11	1.29063	0.162334	-2.99103	Down	8.60206e-16	4.1442e-15
146754	DNAH2	13505	22	3	0.170118	0.0214858	-2.98508	Down	3.97164e-05	0.000104183
8416	ANXA9	1843	183	25	10.3693	1.31202	-2.98246	Down	7.8218e-34	6.64232e-33
1769	DNAH8	14639	11	0	0.0784699	0.01	-2.97214	Down	0.00030553	0.000742994
8434	RECK	4427	36	5	0.84921	0.109241	-2.95861	Down	1.24763e-07	3.9418e-07
4005	LMO2	2303	43	6	1.94983	0.251989	-2.95192	Down	7.2079e-09	2.4638e-08
4973	OLR1	2533	1090	153	44.938	5.84225	-2.94334	Down	6.84252e-191	3.80426e-189
23428	SLC7A8	4237	215	31	5.2991	0.707665	-2.90461	Down	1.79526e-38	1.7303e-37
401024	FSIP2	21054	15	0	0.074401	0.01	-2.89532	Down	1.63329e-05	4.41657e-05
56992	KIF15	4857	709	103	15.244	2.05113	-2.89375	Down	1.1812e-122	3.84482e-121
134	ADORA1	2937	117	17	4.1601	0.559847	-2.89351	Down	1.60859e-21	9.53867e-21
27233	SULT1C4	1664	2002	297	125.641	17.2634	-2.86352	Down	0	0
9787	DLGAP5	3084	942	140	31.8976	4.39074	-2.86091	Down	1.87425e-160	8.4843e-159
161145	TMEM229B	4068	107	16	2.74679	0.38042	-2.85208	Down	1.58459e-19	8.78339e-19
3081	HGD	2012	20	3	1.03806	0.144217	-2.84758	Down	0.000135173	0.000339583
151009	LOC151009	2204	405	61	19.1896	2.67696	-2.84165	Down	1.71464e-69	2.95919e-68
10788	IQGAP2	5769	608	92	11.0059	1.54245	-2.83498	Down	3.23704e-103	8.5129e-102
55010	PARPBP	3081	283	43	9.59217	1.3499	-2.82901	Down	7.9812e-49	9.60294e-48
91461	PKDCC	2517	901	137	37.3821	5.26455	-2.82796	Down	1.06695e-151	4.4304e-150
114134	SLC2A13	7018	72	11	1.07137	0.151602	-2.82111	Down	1.9392e-13	8.43273e-13
54843	SYTL2	4807	435	67	9.45012	1.34811	-2.8094	Down	1.22818e-73	2.23609e-72
126129	CPT1C	2918	97	15	3.47143	0.497199	-2.80364	Down	1.54602e-17	7.94985e-17
130574	LYPD6	4111	303	47	7.69692	1.10579	-2.7992	Down	1.35287e-51	1.71363e-50
4355	MPP2	4412	83	13	1.96456	0.284992	-2.78521	Down	4.18712e-15	1.95745e-14
338817	LOC338817	3684	102	16	2.89136	0.420073	-2.78304	Down	3.07468e-18	1.62389e-17
8991	SELENBP1	1721	222	35	13.4708	1.96703	-2.77575	Down	6.81498e-38	6.47052e-37
7379	UPK2	947	19	3	2.0952	0.306405	-2.77358	Down	0.000247502	0.000607138
140766	ADAMTS14	5269	19	3	0.376571	0.0550703	-2.77358	Down	0.000247502	0.000607049
81027	TUBB1	3496	19	3	0.56755	0.0829992	-2.77358	Down	0.000247502	0.000606959
113612	CYP2U1	4760	38	6	0.833679	0.121918	-2.77358	Down	1.4615e-07	4.60257e-07
3761	KCNJ4	2063	19	3	0.961781	0.140652	-2.77358	Down	0.000247502	0.000607228
1015	CDH17	3699	3355	533	94.7175	13.9369	-2.76472	Down	0	0
343099	CCDC18	4331	239	38	5.76278	0.848632	-2.76355	Down	1.71806e-40	1.73354e-39
83935	TMEM133	1866	44	7	2.46243	0.362836	-2.76269	Down	1.54468e-08	5.1712e-08
10003	NAALAD2	3196	25	4	0.816874	0.121054	-2.75447	Down	2.47436e-05	6.60467e-05
1299	COL9A3	2485	75	12	3.15179	0.467067	-2.75447	Down	1.24709e-13	5.47185e-13
2331	FMOD	3005	25	4	0.868796	0.128748	-2.75447	Down	2.47436e-05	6.60574e-05
4288	MKI67	12507	10346	1661	86.3856	12.8452	-2.74956	Down	0	0
3248	HPGD	2787	877	141	32.8613	4.89335	-2.74749	Down	3.05942e-143	1.18708e-141
1033	CDKN3	906	1222	197	140.853	21.0311	-2.74359	Down	1.50174e-198	8.85441e-197
256764	WDR72	7326	31	5	0.441893	0.0660127	-2.74288	Down	2.53674e-06	7.33357e-06
5144	PDE4D	8395	574	93	7.14025	1.07149	-2.73636	Down	5.84588e-94	1.36607e-92
6523	SLC5A1	5061	74	12	1.52692	0.229334	-2.7351	Down	2.24468e-13	9.72284e-13
340061	TMEM173	2191	43	7	2.0495	0.309015	-2.72952	Down	2.78958e-08	9.18294e-08
8495	PPFIBP2	3582	339	56	9.88317	1.51212	-2.7084	Down	1.42916e-55	1.94085e-54
55616	ASAP3	4199	151	25	3.75537	0.575862	-2.70516	Down	1.4274e-25	9.64875e-25
10669	CGREF1	1408	33	4	1.78188	0.274778	-2.69707	Down	1.84289e-07	5.76095e-07
201798	TIGD4	2472	24	4	1.01388	0.156508	-2.69558	Down	4.48466e-05	0.000117195
6678	SPARC	3178	54	9	1.77444	0.273913	-2.69558	Down	5.71766e-10	2.08979e-09
100124692	LOC100124692	3538	102	17	3.01068	0.464746	-2.69558	Down	1.13838e-17	5.87562e-17
23251	KIAA1024	6742	24	4	0.371744	0.0573846	-2.69558	Down	4.48466e-05	0.000117214
7013	TERF1	2960	1570	268	55.3898	8.75724	-2.66107	Down	3.58898e-246	2.87257e-244
10051	SMC4	5297	4802	820	94.6704	14.973	-2.66055	Down	0	0
222643	UNC5CL	3128	76	13	2.53728	0.401977	-2.6581	Down	2.52008e-13	1.08844e-12
11346	SYNPO	5397	145	25	2.80568	0.448035	-2.64667	Down	4.59906e-24	2.97762e-23
3216	HOXB6	1686	620	107	38.4022	6.13833	-2.64527	Down	1.08312e-97	2.65461e-96
374393	FAM111B	3574	1315	227	38.4232	6.14321	-2.64491	Down	4.08824e-205	2.49022e-203
8503	PIK3R3	5693	92	16	1.6876	0.271834	-2.63417	Down	1.04983e-15	5.0358e-15
23475	QPRT	1575	23	4	1.525	0.245643	-2.63417	Down	8.0888e-05	0.000206941
9928	KIF14	7293	987	172	14.133	2.28111	-2.63125	Down	1.5314e-153	6.43967e-152
120939	TMEM52B	2800	556	97	20.7367	3.35072	-2.62964	Down	3.22072e-87	7.00274e-86
6558	SLC12A2	6891	6974	1224	105.687	17.18	-2.621	Down	0	0
25945	PVRL3	1650	315	56	19.9365	3.28268	-2.60247	Down	1.41784e-49	1.72599e-48
22807	IKZF2	9512	28	5	0.307403	0.050842	-2.59604	Down	1.47873e-05	4.01238e-05
3200	HOXA3	3396	84	15	2.58305	0.427216	-2.59604	Down	3.01804e-14	1.36434e-13
387496	RASL11A	1543	162	29	10.9641	1.81784	-2.59248	Down	3.8885e-26	2.67767e-25
1469	CST1	782	134	24	17.8945	2.96844	-2.59174	Down	7.2782e-22	4.35955e-21
57082	CASC5	7685	1170	211	15.8988	2.6556	-2.58181	Down	7.68746e-178	4.00522e-176
1718	DHCR24	4286	3942	712	96.0476	16.0676	-2.57959	Down	0	0
1528	CYB5A	874	337	61	40.2662	6.7506	-2.57648	Down	2.41404e-52	3.11251e-51
283554	GPR137C	3908	33	6	0.881823	0.148498	-2.57004	Down	2.73808e-06	7.8991e-06
440508	CLEC4GP1	1935	121	22	6.5302	1.09968	-2.57004	Down	1.0439e-19	5.8214e-19
9398	CD101	3547	22	4	0.647714	0.109074	-2.57004	Down	0.000145135	0.000363342
100302143	MIR1248	106	22	4	21.674	3.64988	-2.57004	Down	0.000145135	0.000363288
729533	FAM72A	1881	44	8	2.44279	0.411363	-2.57004	Down	5.43558e-08	1.76271e-07
8796	SCEL	3240	115	21	3.70659	0.6269	-2.56379	Down	9.41318e-19	5.07344e-18
80761	UPK3B	1625	104	19	6.68347	1.1309	-2.56313	Down	4.35058e-17	2.19891e-16
4001	LMNB1	3420	2601	478	79.4212	13.5184	-2.5546	Down	0	0
10112	KIF20A	3471	1141	211	34.3284	5.87966	-2.5456	Down	1.00001e-170	4.88736e-169
2494	NR5A2	5054	54	10	1.11579	0.191377	-2.54357	Down	1.96645e-09	6.9735e-09
140469	MYO3B	6212	27	5	0.453894	0.0778507	-2.54357	Down	2.63818e-05	7.02046e-05
132321	C4orf33	1873	97	18	5.40824	0.92952	-2.5406	Down	6.94198e-16	3.35907e-15
9843	HEPH	4509	258	48	5.97532	1.02964	-2.53688	Down	9.09162e-40	9.03599e-39
57447	NDRG2	2142	118	22	5.75287	0.993407	-2.53382	Down	5.71608e-19	3.10811e-18
3832	KIF11	5101	1911	357	39.1226	6.7692	-2.53094	Down	9.46372e-283	9.38892e-281
83879	CDCA7	2839	676	127	24.8659	4.32676	-2.52281	Down	7.2842e-101	1.85955e-99
85315	PAQR8	4758	340	64	7.46237	1.30101	-2.52	Down	1.63811e-51	2.07336e-50
8317	CDC7	3316	547	104	17.2264	3.03349	-2.50557	Down	2.56382e-81	5.16128e-80
4919	ROR1	3382	368	70	11.3631	2.00193	-2.50489	Down	3.03382e-55	4.09986e-54
22832	KIAA1009	5155	126	24	2.55249	0.450305	-2.50293	Down	6.7395e-20	3.77996e-19
151887	CCDC80	4578	1179	225	26.8943	4.75369	-2.50018	Down	9.4639e-173	4.69455e-171
8519	IFITM1	733	754	144	107.421	19.0013	-2.49911	Down	4.31594e-111	1.24576e-109
5420	PODXL	6007	4563	876	79.3259	14.1049	-2.49159	Down	0	0
127703	C1orf216	2934	52	10	1.85082	0.329658	-2.48912	Down	6.1146e-09	2.09875e-08
55753	OGDHL	3774	26	5	0.719438	0.128142	-2.48912	Down	4.68412e-05	0.000122176
93663	ARHGAP18	3503	814	157	24.2665	4.33495	-2.48488	Down	5.28136e-119	1.65409e-117
3218	HOXB8	1834	150	29	8.5411	1.52941	-2.48145	Down	3.39818e-23	2.12939e-22
25840	METTL7A	3390	31	6	0.954957	0.171189	-2.47985	Down	8.60798e-06	2.3837e-05
58473	PLEKHB1	2391	62	12	2.70791	0.485429	-2.47985	Down	2.23288e-10	8.33958e-10
7448	VTN	1678	818	159	50.9077	9.16493	-2.47369	Down	5.85388e-119	1.82994e-117
10144	FAM13A	5858	36	7	0.641764	0.115577	-2.47318	Down	1.59992e-06	4.69158e-06
26271	FBXO5	2269	570	111	26.2339	4.73165	-2.47102	Down	2.48694e-83	5.11211e-82
1601	DAB2	4597	1450	284	32.9394	5.97541	-2.4627	Down	2.475e-208	1.55325e-206
7153	TOP2A	5753	6265	1231	113.723	20.6961	-2.4581	Down	0	0
85444	LRRCC1	3876	173	34	4.66106	0.848436	-2.45778	Down	3.01422e-26	2.08255e-25
50940	PDE11A	9285	66	13	0.742308	0.135421	-2.45457	Down	7.50714e-11	2.8758e-10
25788	RAD54B	3097	776	154	26.1663	4.80954	-2.44374	Down	2.30986e-111	6.69052e-110
23224	SYNE2	21882	1930	385	9.21069	1.70176	-2.43628	Down	3.63138e-273	3.39914e-271
11159	RABL2A	2187	35	7	1.67125	0.30958	-2.43254	Down	2.81242e-06	8.10509e-06
10748	KLRAP1	2208	35	7	1.65535	0.306636	-2.43254	Down	2.81242e-06	8.10368e-06
6373	CXCL11	1610	35	7	2.2702	0.420529	-2.43254	Down	2.81242e-06	8.1065e-06
724102	SNHG4	1100	174	35	16.5188	3.07751	-2.42427	Down	5.41956e-26	3.71807e-25
165055	CCDC138	2196	243	49	11.5557	2.15818	-2.42072	Down	1.23574e-35	1.10015e-34
7089	TLE2	2722	119	24	4.56542	0.8528	-2.42047	Down	3.32496e-18	1.75439e-17
79694	MANEA	4593	267	54	6.07067	1.13716	-2.41642	Down	6.40762e-39	6.25215e-38
342979	PALM3	2260	286	58	13.2154	2.48224	-2.4125	Down	1.68803e-41	1.73494e-40
408	ARRB1	7539	873	178	12.0927	2.28365	-2.40472	Down	1.01216e-122	3.30759e-121
3373	HYAL1	2518	98	20	4.06436	0.768243	-2.40339	Down	4.00866e-15	1.87561e-14
11098	PRSS23	3806	3997	816	109.67	20.737	-2.40289	Down	0	0
7025	NR2F1	3210	176	36	5.72571	1.08473	-2.40012	Down	5.548e-26	3.80303e-25
5295	PIK3R1	6453	3157	648	51.0899	9.71265	-2.3951	Down	0	0
2491	CENPI	2571	258	53	10.4795	1.99388	-2.39392	Down	2.9125e-37	2.72777e-36
81610	FAM83D	2445	1129	233	48.2211	9.21725	-2.38726	Down	8.3771e-157	3.66205e-155
10512	SEMA3C	5189	218	45	4.38727	0.83879	-2.38694	Down	1.27126e-31	1.01652e-30
23230	VPS13A	11262	1708	353	15.8378	3.03168	-2.38518	Down	5.56806e-236	4.15548e-234
4640	MYO1A	3624	77	16	2.21883	0.427028	-2.3774	Down	4.92396e-12	2.00246e-11
8817	FGF18	1999	67	14	3.50013	0.677391	-2.36935	Down	1.32453e-10	5.0011e-10
283592	FAM181A-AS1	2468	43	9	1.81947	0.352713	-2.36695	Down	3.01744e-07	9.29928e-07
53844	COPG2IT1	3480	43	9	1.29036	0.250142	-2.36695	Down	3.01744e-07	9.30101e-07
55789	DEPDC1B	2516	630	132	26.1488	5.07443	-2.36543	Down	2.34728e-87	5.11707e-86
283120	H19	2322	28970	6073	1302.89	252.968	-2.36469	Down	0	0
5783	PTPN13	8588	62	13	0.753914	0.146412	-2.36437	Down	6.89402e-10	2.50923e-09
10083	USH1C	3246	384	81	12.3539	2.41357	-2.35573	Down	1.17606e-53	1.54642e-52
3070	HELLS	3165	721	153	23.7894	4.67565	-2.34708	Down	8.46022e-99	2.11098e-97
54821	ERCC6L	4224	423	90	10.4578	2.06083	-2.34327	Down	1.43424e-58	2.0538e-57
23345	SYNE1	27748	122	26	0.459145	0.0906287	-2.34091	Down	5.86762e-18	3.07059e-17
146760	RTN4RL1	3183	70	15	2.29659	0.455805	-2.33301	Down	7.62154e-11	2.91827e-10
55320	MIS18BP1	4792	975	209	21.2476	4.21846	-2.33251	Down	5.6739e-132	2.05701e-130
5422	POLA1	5455	716	154	13.7069	2.73055	-2.32764	Down	3.6999e-97	9.04129e-96
84190	METTL25	2105	65	14	3.22466	0.64328	-2.32563	Down	3.95556e-10	1.457e-09
64151	NCAPG	4682	1379	298	30.7578	6.15615	-2.32085	Down	9.49258e-185	5.19053e-183
9145	SYNGR1	4447	83	18	1.94909	0.391498	-2.31573	Down	1.63671e-12	6.80991e-12
7175	TPR	9727	7637	1657	81.9909	16.4766	-2.31505	Down	0	0
22852	ANKRD26	6816	382	83	5.85269	1.1778	-2.313	Down	2.99958e-52	3.85547e-51
56944	OLFML3	1852	101	22	5.69511	1.14896	-2.30939	Down	6.92394e-15	3.20704e-14
10882	C1QL1	1517	32	7	2.20286	0.44631	-2.30326	Down	1.48922e-05	4.03953e-05
23596	OPN3	2632	132	29	5.23733	1.0657	-2.29703	Down	6.5753e-19	3.57062e-18
2781	GNAZ	3225	50	11	1.61906	0.329904	-2.29504	Down	5.6187e-08	1.81995e-07
54465	ETAA1	3298	218	48	6.90284	1.40772	-2.29383	Down	3.27662e-30	2.52146e-29
57555	NLGN2	4642	722	159	16.2425	3.31296	-2.29359	Down	3.06926e-96	7.38048e-95
284422	C19orf77	908	177	39	20.3568	4.15435	-2.29282	Down	8.39552e-25	5.54613e-24
199800	C19orf76	2112	77	17	3.80732	0.778537	-2.28994	Down	1.44888e-11	5.7774e-11
252983	STXBP4	6046	158	35	2.72905	0.559918	-2.28511	Down	3.25272e-22	1.9762e-21
1944	EFNA3	1782	207	46	12.1307	2.49675	-2.28054	Down	1.43003e-28	1.0563e-27
286122	C8orf31	1875	90	20	5.0126	1.0317	-2.28054	Down	3.12178e-13	1.34203e-12
6490	PMEL	2195	27	6	1.28455	0.264388	-2.28054	Down	8.04892e-05	0.000206017
389941	C1QL3	2493	27	6	1.131	0.232784	-2.28054	Down	8.04892e-05	0.000205985
150967	PKI55	3353	94	21	2.92763	0.605773	-2.27288	Down	1.04102e-13	4.58712e-13
7015	TERT	4018	85	19	2.20918	0.45737	-2.27208	Down	1.60304e-12	6.67317e-12
1789	DNMT3B	4353	749	168	17.9686	3.73289	-2.26712	Down	2.2241e-98	5.50806e-97
157869	SBSPON	3804	49	11	1.34517	0.27969	-2.26589	Down	9.6552e-08	3.0698e-07
55635	DEPDC1	5356	797	179	15.5396	3.23249	-2.26523	Down	1.83798e-104	4.92746e-103
10154	PLXNC1	7346	40	9	0.568632	0.118499	-2.26262	Down	1.55796e-06	4.57259e-06
25984	KRT23	2163	40	9	1.93119	0.402448	-2.26262	Down	1.55796e-06	4.57178e-06
91147	TMEM67	4744	151	34	3.32395	0.6932	-2.26155	Down	4.80176e-21	2.80125e-20
148229	ATP8B3	5104	71	16	1.45268	0.303203	-2.26036	Down	1.27996e-10	4.83613e-10
415	ARSE	2220	115	26	5.40962	1.13278	-2.25566	Down	2.53648e-16	1.24554e-15
81611	ANP32E	3470	3218	730	96.8453	20.3478	-2.25081	Down	0	0
284069	FAM171A2	2634	44	10	1.74445	0.367205	-2.24812	Down	5.06796e-07	1.54066e-06
3955	LFNG	2384	66	15	2.89108	0.608568	-2.24812	Down	6.61194e-10	2.40815e-09
5332	PLCB4	5640	650	148	12.0353	2.53809	-2.24546	Down	1.2762e-84	2.69009e-83
55300	PI4K2B	3601	1039	237	30.1311	6.36575	-2.24285	Down	5.5669e-134	2.04506e-132
57157	PHTF2	5102	626	143	12.8131	2.71094	-2.24076	Down	2.35746e-81	4.75163e-80
10926	DBF4	3923	1123	257	29.894	6.33635	-2.23813	Down	2.75628e-144	1.0847e-142
1717	DHCR7	2665	1157	266	45.3376	9.65403	-2.2315	Down	4.69062e-148	1.9001e-146
6820	SULT2B1	1281	213	49	17.3641	3.69974	-2.23061	Down	1.32248e-28	9.78166e-28
23236	PLCB1	6823	130	30	1.98971	0.425275	-2.22609	Down	5.39988e-18	2.83028e-17
84816	RTN4IP1	2636	104	24	4.12012	0.880623	-2.22609	Down	1.12001e-14	5.14168e-14
55247	NEIL3	2402	169	39	7.34743	1.57042	-2.22609	Down	5.91794e-23	3.67498e-22
4038	LRP4	8244	394	91	4.99092	1.06765	-2.22487	Down	2.13914e-51	2.6972e-50
84640	USP38	5195	2483	576	49.9129	10.7241	-2.21856	Down	0	0
57560	IFT80	4542	301	70	6.92056	1.49065	-2.21495	Down	1.9353e-39	1.90857e-38
23254	KAZN	6047	90	21	1.55426	0.335895	-2.21015	Down	8.75132e-13	3.67813e-12
112476	PRRT2	2606	30	7	1.20218	0.259805	-2.21015	Down	4.41924e-05	0.000115577
100125556	FAM86JP	2068	30	7	1.51493	0.327395	-2.21015	Down	4.41924e-05	0.000115595
2264	FGFR4	3084	826	193	27.9697	6.05295	-2.20815	Down	7.26188e-105	1.96272e-103
5099	PCDH7	8728	460	108	5.50383	1.19683	-2.20122	Down	5.94968e-59	8.5568e-58
23007	PLCH1	6473	149	35	2.40382	0.522982	-2.2005	Down	3.84342e-20	2.16812e-19
117854	TRIM6	3430	34	8	1.03516	0.22559	-2.19808	Down	1.41598e-05	3.85093e-05
23229	ARHGEF9	5450	267	63	5.11607	1.11807	-2.19403	Down	9.07808e-35	7.91609e-34
28981	IFT81	3160	165	39	5.45279	1.19372	-2.19153	Down	4.84406e-22	2.92267e-21
64077	LHPP	1703	93	22	5.70283	1.24949	-2.19034	Down	4.92498e-13	2.08902e-12
84904	ARHGEF39	3763	300	71	8.32548	1.82494	-2.18968	Down	8.9303e-39	8.67276e-38
79733	E2F8	3736	847	201	23.6755	5.20371	-2.18578	Down	3.87294e-106	1.06237e-104
2822	GPLD1	3489	54	13	1.61627	0.360385	-2.16506	Down	5.11502e-08	1.66103e-07
11041	B3GNT1	2077	248	60	12.4692	2.79408	-2.15792	Down	9.08938e-32	7.28205e-31
51700	CYB5R2	1348	33	8	2.5565	0.574016	-2.15501	Down	2.4132e-05	6.44973e-05
100129583	FAM47E	1564	33	8	2.20343	0.49474	-2.15501	Down	2.4132e-05	6.45077e-05
28951	TRIB2	4408	198	48	4.69079	1.05323	-2.15501	Down	1.23979e-25	8.3977e-25
7503	XIST	19271	7189	1747	38.9571	8.76825	-2.15152	Down	0	0
9824	ARHGAP11A	5616	1702	415	31.6486	7.14735	-2.14666	Down	1.29623e-206	8.04345e-205
4300	MLLT3	3439	791	194	24.0196	5.45624	-2.13823	Down	1.4768e-96	3.58238e-95
4047	LSS	4390	1381	339	32.8512	7.46895	-2.13697	Down	4.6624e-167	2.21973e-165
288	ANK3	17035	525	130	3.21839	0.738117	-2.12442	Down	3.67082e-64	5.7757e-63
80323	CCDC68	4136	157	39	3.96407	0.912028	-2.11983	Down	3.07346e-20	1.74089e-19
9666	DZIP3	5568	353	88	6.6206	1.52865	-2.11471	Down	1.90696e-43	2.02789e-42
3759	KCNJ2	5397	44	11	0.851378	0.197135	-2.11061	Down	1.37245e-06	4.03887e-06
84722	PSRC1	1759	260	65	15.4358	3.57414	-2.11061	Down	2.3948e-32	1.94877e-31
220108	FAM124A	4916	40	10	0.849709	0.196749	-2.11061	Down	4.23576e-06	1.20312e-05
6578	SLCO2A1	4234	24	6	0.591946	0.137064	-2.11061	Down	0.000406278	0.000975821
6926	TBX3	4814	72	18	1.56188	0.361652	-2.11061	Down	5.56406e-10	2.035e-09
5582	PRKCG	3143	36	9	1.19613	0.276963	-2.11061	Down	1.31303e-05	3.58154e-05
219833	C11orf45	3648	56	14	1.60308	0.371191	-2.11061	Down	4.7624e-08	1.54986e-07
284338	PRR19	1532	24	6	1.63597	0.378806	-2.11061	Down	0.000406278	0.00097568
653820	FAM72B	2374	32	8	1.40764	0.325937	-2.11061	Down	4.09208e-05	0.000107241
112802	KRT71	2283	44	11	2.01265	0.466027	-2.11061	Down	1.37245e-06	4.03815e-06
22998	LIMCH1	6182	392	98	6.62185	1.53328	-2.11061	Down	6.00192e-48	7.10284e-47
64943	NT5DC2	2105	791	198	39.2416	9.09782	-2.10879	Down	6.91238e-95	1.64075e-93
3213	HOXB3	3627	651	163	18.7437	4.34675	-2.1084	Down	2.16074e-78	4.18703e-77
8507	ENC1	5559	10421	2611	195.765	45.4291	-2.10743	Down	0	0
7112	TMPO	4186	5201	1305	129.751	30.1533	-2.10535	Down	0	0
286410	ATP11C	6128	772	194	13.1559	3.06201	-2.10316	Down	2.44234e-92	5.62791e-91
7433	VIPR1	2808	210	53	7.80988	1.82559	-2.09694	Down	3.21932e-26	2.2224e-25
7429	VIL1	2759	2380	602	90.0839	21.1042	-2.09374	Down	4.4014e-279	4.23967e-277
84467	FBN3	8967	79	20	0.92003	0.215728	-2.09247	Down	1.01598e-10	3.86248e-10
120	ADD3	4454	2128	539	49.8934	11.7048	-2.09175	Down	1.91164e-249	1.5602e-247
730101	LOC730101	3784	75	19	2.06982	0.485654	-2.0915	Down	3.07478e-10	1.13839e-09
2053	EPHX2	2196	75	19	3.56657	0.836846	-2.0915	Down	3.07478e-10	1.13814e-09
81571	MIR600HG	6002	67	17	1.16574	0.273954	-2.08924	Down	2.82784e-09	9.9283e-09
2348	FOLR1	1213	67	17	5.76814	1.35554	-2.08924	Down	2.82784e-09	9.9262e-09
4900	NRGN	1238	59	15	4.97684	1.17191	-2.08637	Down	2.61788e-08	8.62802e-08
8313	AXIN2	4241	8368	2128	206.051	48.5319	-2.086	Down	0	0
154796	AMOT	6945	114	29	1.71417	0.403878	-2.08552	Down	8.3054e-15	3.83511e-14
1763	DNA2	4287	671	171	16.3452	3.85804	-2.08293	Down	1.62363e-79	3.18724e-78
5333	PLCD1	3053	51	13	1.74448	0.411852	-2.0826	Down	2.44396e-07	7.57701e-07
5129	CDK18	3212	567	145	18.4344	4.36633	-2.07791	Down	2.93218e-67	4.89721e-66
92312	MEX3A	6124	402	103	6.85509	1.62677	-2.07516	Down	4.20496e-48	4.99411e-47
55704	CCDC88A	9827	526	135	5.58968	1.32873	-2.07272	Down	2.52518e-62	3.87023e-61
230	ALDOC	1665	66	17	4.13954	0.98755	-2.06754	Down	4.72424e-09	1.63474e-08
53335	BCL11A	5946	260	67	4.56636	1.08987	-2.06689	Down	1.57992e-31	1.26211e-30
90381	TICRR	6688	942	244	14.7088	3.52872	-2.05946	Down	2.64932e-109	7.46495e-108
8364	HIST1H4C	390	27	7	7.22972	1.73603	-2.05815	Down	0.000216928	0.000534513
9388	LIPG	4143	966	251	24.3492	5.8598	-2.05495	Down	1.0006e-111	2.91352e-110
201134	CEP112	3525	100	26	2.96253	0.713409	-2.05403	Down	6.23878e-13	2.63684e-12
126282	TNFAIP8L1	3845	273	71	7.41461	1.78602	-2.05362	Down	9.1874e-33	7.60704e-32
9324	HMGN3	1484	1002	261	70.5108	17.011	-2.05137	Down	1.46125e-115	4.40182e-114
100272146	NFE2L3P2	3216	46	12	1.4937	0.360902	-2.04921	Down	1.2544e-06	3.70593e-06
81563	C1orf21	10308	329	86	3.33306	0.806953	-2.04629	Down	5.57552e-39	5.44344e-38
134429	STARD4	2264	65	17	2.99819	0.726268	-2.04552	Down	7.87e-09	2.68403e-08
151313	FAHD2B	1286	42	11	3.4106	0.827325	-2.0435	Down	3.8621e-06	1.10133e-05
675	BRCA2	11386	881	231	8.08029	1.9623	-2.04186	Down	3.17888e-101	8.15289e-100
1946	EFNA5	5335	61	16	1.19404	0.290075	-2.04135	Down	2.39306e-08	7.90435e-08
256435	ST6GALNAC3	3259	650	171	20.8282	5.075	-2.03706	Down	6.26722e-75	1.16932e-73
23109	DDN	3744	57	15	1.58987	0.387507	-2.03661	Down	7.2904e-08	2.33857e-07
134145	FAM173B	1865	144	38	8.06317	1.97074	-2.03261	Down	8.91428e-18	4.62694e-17
6542	SLC7A2	7584	242	64	3.33226	0.816217	-2.02948	Down	8.47916e-29	6.31099e-28
667	DST	16652	468	124	2.93496	0.720244	-2.02678	Down	4.3683e-54	5.76226e-53
26160	IFT172	5430	207	55	3.981	0.979686	-2.02274	Down	9.36456e-25	6.17643e-24
701	BUB1B	3749	1193	317	33.2313	8.17839	-2.02265	Down	9.43716e-135	3.50571e-133
178	AGL	7449	952	253	13.3463	3.28509	-2.02244	Down	6.7949e-108	1.88257e-106
65263	PYCRL	2678	267	71	10.4117	2.56432	-2.02156	Down	1.85705e-31	1.48207e-30
91860	CALML4	4655	406	108	9.10811	2.24403	-2.02106	Down	5.63446e-47	6.5464e-46
54058	C21orf58	2991	154	41	5.37683	1.32584	-2.01985	Down	9.11258e-19	4.91622e-18
55345	C4orf21	6740	191	51	2.95934	0.731871	-2.01562	Down	7.35298e-23	4.55929e-22
57549	IGSF9	4048	508	136	13.1052	3.24955	-2.01183	Down	5.17932e-58	7.34683e-57
261729	STEAP2	6932	56	15	0.843629	0.209294	-2.01108	Down	1.21065e-07	3.82788e-07
93432	LOC93432	1637	26	7	1.65862	0.413593	-2.0037	Down	0.000364238	0.000880206
10592	SMC2	6054	1530	413	26.3919	6.5983	-1.99993	Down	9.45062e-170	4.59173e-168
5743	PTGS2	4507	411	111	9.52306	2.3821	-1.99919	Down	7.00688e-47	8.10684e-46
677838	SNORA61	130	37	10	29.7222	7.44014	-1.99814	Down	1.98994e-05	5.34781e-05
728294	D2HGDH	2604	222	60	8.90295	2.22861	-1.99814	Down	4.8504e-26	3.33312e-25
56123	PCDHB13	3485	37	10	1.10872	0.277537	-1.99814	Down	1.98994e-05	5.34694e-05
10198	MPHOSPH9	3624	384	104	11.0653	2.77568	-1.99514	Down	8.4964e-44	9.11712e-43
3397	ID1	1234	1596	433	135.064	33.9388	-1.99263	Down	3.82748e-176	1.96327e-174
89932	PAPLN	5849	129	35	2.30319	0.578776	-1.99256	Down	1.06664e-15	5.11347e-15
152579	SCFD2	3204	258	70	8.40909	2.11315	-1.99256	Down	6.60664e-30	5.04418e-29
39	ACAT2	1567	457	124	30.4557	7.6538	-1.99247	Down	1.02363e-51	1.30057e-50
4436	MSH2	3145	1764	479	58.5733	14.7312	-1.99137	Down	2.58076e-194	1.47952e-192
57664	PLEKHA4	3104	324	88	10.9005	2.74211	-1.99103	Down	4.10598e-37	3.8304e-36
5165	PDK3	12795	514	140	4.19512	1.05831	-1.98695	Down	9.51714e-58	1.33854e-56
85495	RPPH1	341	44	12	13.4747	3.4037	-1.98508	Down	3.46972e-06	9.93198e-06
6334	SCN8A	7215	44	12	0.636852	0.160868	-1.98508	Down	3.46972e-06	9.9337e-06
113220	KIF12	2024	44	12	2.2702	0.573449	-1.98508	Down	3.46972e-06	9.93542e-06
51701	NLK	3555	744	203	21.8552	5.52307	-1.98444	Down	1.14742e-82	2.34987e-81
2171	FABP5	751	1339	366	186.193	47.1374	-1.98185	Down	4.8208e-147	1.92925e-145
22979	EFR3B	7500	73	20	1.01644	0.257925	-1.97851	Down	2.11996e-09	7.50502e-09
891	CCNB1	2101	2180	598	108.356	27.5296	-1.97672	Down	2.39848e-237	1.80627e-235
25805	BAMBI	1732	3800	1043	229.117	58.2453	-1.97587	Down	0	0
5311	PKD2	5089	462	127	9.48051	2.41377	-1.97368	Down	1.24307e-51	1.57817e-50
114991	ZNF618	9133	857	236	9.79917	2.49933	-1.97112	Down	4.06904e-94	9.54899e-93
83461	CDCA3	1170	461	127	41.1469	10.4989	-1.97055	Down	2.0302e-51	2.56375e-50
4613	MYCN	2613	116	32	4.63597	1.1845	-1.96859	Down	4.68254e-14	2.09903e-13
64105	CENPK	1781	290	80	17.0042	4.3446	-1.96859	Down	6.50482e-33	5.39129e-32
26586	CKAP2	3736	1209	334	33.7941	8.64697	-1.96651	Down	1.3281e-131	4.7731e-130
51427	ZNF107	5508	560	155	10.6173	2.72184	-1.96377	Down	8.12758e-62	1.23539e-60
6566	SLC16A1	4390	8118	2247	193.111	49.5066	-1.96374	Down	0	0
80144	FRAS1	15643	1408	390	9.3995	2.4114	-1.96271	Down	1.46501e-152	6.12937e-151
1800	DPEP1	1752	119	33	7.09308	1.82181	-1.96104	Down	2.5652e-14	1.16343e-13
57523	NYNRIN	7857	151	42	2.00698	0.517031	-1.9567	Down	9.81882e-18	5.08528e-17
41	ASIC1	3923	194	54	5.16423	1.33137	-1.95564	Down	2.39392e-22	1.46033e-21
770	CA11	1686	97	27	6.00809	1.54892	-1.95564	Down	6.88638e-12	2.78413e-11
618	BCYRN1	200	1074	299	560.785	144.599	-1.95539	Down	2.99998e-116	9.11994e-115
55504	TNFRSF19	4523	1104	308	25.4897	6.5864	-1.95235	Down	3.36374e-119	1.0555e-117
138162	C9orf116	731	43	12	6.1429	1.58777	-1.95192	Down	5.7341e-06	1.61158e-05
55796	MBNL3	11539	548	153	4.95946	1.28247	-1.95126	Down	4.9812e-60	7.34893e-59
9480	ONECUT2	16142	68	19	0.43992	0.113847	-1.95015	Down	1.05316e-08	3.56387e-08
84733	CBX2	4265	837	234	20.4941	5.30666	-1.94933	Down	1.23548e-90	2.79636e-89
26973	CHORDC1	3400	1441	403	44.2596	11.4644	-1.94883	Down	1.23819e-154	5.30086e-153
135932	TMEM139	2400	286	80	12.4445	3.22406	-1.94856	Down	4.60664e-32	3.7267e-31
8908	GYG2	3411	50	14	1.53077	0.396982	-1.94711	Down	1.00754e-06	2.99641e-06
51134	CCDC41	3235	239	67	7.71517	2.0032	-1.94539	Down	5.3638e-27	3.78643e-26
10721	POLQ	8787	772	217	9.17484	2.3886	-1.94152	Down	2.68848e-83	5.51955e-82
11168	PSIP1	3396	2063	582	63.4386	16.576	-1.93627	Down	1.22487e-218	8.11743e-217
57685	CACHD1	5274	241	68	4.77198	1.24708	-1.93604	Down	4.80058e-27	3.39752e-26
27085	MTBP	3080	223	63	7.56095	1.9784	-1.93423	Down	4.1233e-25	2.74577e-24
2628	GATM	2602	938	265	37.6459	9.8506	-1.93421	Down	2.57536e-100	6.52425e-99
54875	CNTLN	5522	92	26	1.73986	0.455409	-1.93374	Down	3.3769e-11	1.31923e-10
3077	HFE	2222	53	15	2.49089	0.652937	-1.93164	Down	5.42958e-07	1.64787e-06
440905	LOC440905	4525	127	36	2.93094	0.769499	-1.92937	Down	6.85966e-15	3.17816e-14
79411	GLB1L	2505	67	19	2.79312	0.733618	-1.92877	Down	1.72526e-08	5.75943e-08
8790	FPGT	4499	134	38	3.11036	0.816943	-1.92877	Down	1.25909e-15	6.01518e-15
78991	PCYOX1L	2561	95	27	3.87379	1.01971	-1.92558	Down	1.83891e-11	7.28181e-11
3422	IDI1	2150	714	203	34.6802	9.13233	-1.92506	Down	2.57406e-76	4.89633e-75
54822	TRPM7	10404	2422	689	24.3106	6.40535	-1.92424	Down	3.31206e-254	2.7997e-252
2135	EXTL2	2905	267	76	9.59814	2.53041	-1.92338	Down	1.51209e-29	1.14971e-28
51195	RAPGEFL1	3727	144	41	4.03483	1.06402	-1.92299	Down	1.2659e-16	6.29454e-16
27132	CPNE7	2674	653	186	25.502	6.72784	-1.92239	Down	8.05278e-70	1.39559e-68
93594	WDR67	3520	256	73	7.59485	2.00588	-1.92079	Down	2.4028e-28	1.76461e-27
51351	ZNF117	6404	375	107	6.11508	1.61606	-1.91989	Down	9.43406e-41	9.554e-40
9493	KIF23	3697	1531	437	43.2462	11.4329	-1.91938	Down	7.00246e-161	3.20488e-159
348094	ANKDD1A	3126	49	14	1.63693	0.433175	-1.91797	Down	1.65404e-06	4.84171e-06
221935	SDK1	10397	98	28	0.984329	0.26048	-1.91797	Down	1.00119e-11	4.02127e-11
440104	TMEM198B	3459	105	30	3.17001	0.83887	-1.91797	Down	1.82424e-12	7.57495e-12
5198	PFAS	5400	860	246	16.6313	4.40621	-1.91629	Down	5.3101e-91	1.21181e-89
56256	SERTAD4	2028	129	37	6.64269	1.76465	-1.91239	Down	6.09538e-15	2.8296e-14
10403	NDC80	2209	627	180	29.6411	7.88136	-1.91108	Down	1.36173e-66	2.25611e-65
55040	EPN3	3944	275	79	7.28145	1.93738	-1.91012	Down	4.05968e-30	3.11681e-29
5378	PMS1	3538	442	127	13.0463	3.47192	-1.90983	Down	2.07162e-47	2.4325e-46
27340	UTP20	9029	1856	534	21.4665	5.72039	-1.9079	Down	4.6582e-193	2.63403e-191
6657	SOX2	2520	66	19	2.73505	0.729251	-1.90708	Down	2.81776e-08	9.27387e-08
57697	FANCM	7144	198	57	2.89431	0.771716	-1.90708	Down	4.4999e-22	2.71601e-21
25956	SEC31B	4631	45	13	1.01475	0.271514	-1.90203	Down	5.04926e-06	1.42539e-05
7026	NR2F2	5110	1535	444	31.3696	8.404	-1.90022	Down	3.79112e-159	1.6976e-157
55366	LGR4	5248	1082	313	21.5306	5.76866	-1.90008	Down	9.84488e-113	2.8818e-111
336	APOA2	473	280	81	61.8186	16.5633	-1.90005	Down	1.97817e-30	1.53151e-29
84869	CBR4	3523	217	63	6.43234	1.72963	-1.89488	Down	7.49984e-24	4.81804e-23
728833	FAM72D	2393	62	18	2.70565	0.727535	-1.89488	Down	8.50632e-08	2.71599e-07
84085	FBXO30	4420	2123	617	50.1591	13.5017	-1.89337	Down	2.7348e-218	1.80519e-216
10247	HRSP12	1011	258	75	26.6496	7.1752	-1.89302	Down	4.96884e-28	3.62181e-27
3149	HMGB3	3556	1681	489	49.366	13.3006	-1.89203	Down	4.31338e-173	2.15253e-171
6275	S100A4	564	505	147	93.5049	25.2094	-1.89108	Down	3.11398e-53	4.07845e-52
3157	HMGCS1	3510	1751	510	52.0956	14.0536	-1.89022	Down	5.49548e-180	2.89045e-178
22995	CEP152	5641	254	74	4.70218	1.26882	-1.88984	Down	1.46467e-27	1.05096e-26
57597	BAHCC1	10342	151	44	1.52474	0.411502	-1.88959	Down	5.43252e-17	2.73242e-16
546	ATRX	11202	1594	465	14.8599	4.01496	-1.88796	Down	9.23342e-164	4.30928e-162
83852	SETDB2	6236	586	171	9.81327	2.65225	-1.88752	Down	2.42336e-61	3.65334e-60
56913	C1GALT1	6234	1321	386	22.1288	5.98887	-1.88557	Down	8.1627e-136	3.05281e-134
699	BUB1	3509	2124	621	63.2111	17.1172	-1.88473	Down	4.75866e-217	3.104e-215
4542	MYO1F	4173	51	15	1.27627	0.34767	-1.87615	Down	1.44958e-06	4.25902e-06
115019	SLC26A9	4815	68	20	1.47481	0.401752	-1.87615	Down	2.47512e-08	8.16726e-08
9022	CLIC3	813	112	33	14.3863	3.92598	-1.87357	Down	7.73332e-13	3.25688e-12
8125	ANP32A	2479	3053	900	128.609	35.1148	-1.87284	Down	0	0
200407	CREG2	3488	44	13	1.31734	0.360488	-1.8696	Down	8.24374e-06	2.28781e-05
89839	ARHGAP11B	1045	44	13	4.39702	1.20324	-1.8696	Down	8.24374e-06	2.28743e-05
23468	CBX5	11723	2813	833	25.0584	6.87275	-1.86633	Down	5.2466e-283	5.23649e-281
7516	XRCC2	3094	371	110	12.5221	3.43872	-1.86453	Down	7.8747e-39	7.66557e-38
157	ADRBK2	9068	263	78	3.02877	0.831969	-1.86413	Down	5.5068e-28	4.0104e-27
79469	DLEU2L	1657	91	27	5.7351	1.57603	-1.86352	Down	1.27694e-10	4.82579e-10
1373	CPS1	5773	37	11	0.669302	0.184296	-1.86063	Down	4.7405e-05	0.000123569
5916	RARG	2992	491	146	17.1373	4.71971	-1.86037	Down	1.06329e-50	1.32058e-49
2535	FZD2	3834	245	73	6.67323	1.8416	-1.85743	Down	4.67768e-26	3.21709e-25
283174	LOC283174	5306	161	48	3.1687	0.87498	-1.85657	Down	1.2513e-17	6.45438e-17
132204	SYNPR	2632	67	20	2.65834	0.734968	-1.85477	Down	4.0104e-08	1.31054e-07
6426	SRSF1	5668	5993	1789	110.417	30.5284	-1.85474	Down	0	0
80095	ZNF606	4239	164	49	4.0402	1.11804	-1.85346	Down	6.81986e-18	3.55767e-17
262	AMD1	3421	3128	936	95.4851	26.4635	-1.85127	Down	0	0
55349	CHDH	3711	397	119	11.1718	3.10156	-1.84879	Down	5.60952e-41	5.71578e-40
11202	KLK8	1148	40	12	3.63865	1.01103	-1.84758	Down	2.51816e-05	6.71077e-05
7155	TOP2B	5189	2054	617	41.337	11.5007	-1.84571	Down	4.28568e-204	2.57265e-202
55777	MBD5	6032	126	38	2.18138	0.609321	-1.83997	Down	5.90388e-14	2.63441e-13
2153	F5	9179	116	35	1.31973	0.368805	-1.83931	Down	5.92606e-13	2.50787e-12
146909	KIF18B	2669	536	162	20.9719	5.87071	-1.83685	Down	2.89252e-54	3.82774e-53
10635	RAD51AP1	2269	393	119	18.0876	5.07267	-1.83418	Down	3.68666e-40	3.69067e-39
89797	NAV2	11020	667	202	6.32072	1.77294	-1.83394	Down	5.84148e-67	9.70729e-66
55120	FANCL	1753	122	37	7.26775	2.04147	-1.8319	Down	1.7459e-13	7.60212e-13
3181	HNRNPA2B1	3702	14822	4498	418.112	117.519	-1.831	Down	0	0
899	CCNF	4287	1232	374	30.0109	8.43805	-1.83051	Down	7.98964e-122	2.57534e-120
776	CACNA1D	7771	56	17	0.752546	0.211591	-1.83051	Down	6.75134e-07	2.0382e-06
55388	MCM10	4562	931	283	21.3116	6.00006	-1.82859	Down	2.19368e-92	5.06196e-91
1836	SLC26A2	8082	750	230	9.69091	2.75254	-1.81587	Down	4.4668e-74	8.1865e-73
126969	SLC44A3	2418	179	55	7.7307	2.20004	-1.81307	Down	7.32444e-19	3.97092e-18
80010	RMI1	3508	322	99	9.58558	2.7296	-1.81217	Down	1.11763e-32	9.21695e-32
94015	TTYH2	3468	52	16	1.56584	0.446236	-1.81105	Down	2.03472e-06	5.91945e-06
23767	FLRT3	4024	347	107	9.0052	2.57188	-1.80794	Down	5.55506e-35	4.85936e-34
163786	SASS6	3908	363	112	9.70005	2.77196	-1.80708	Down	1.6966e-36	1.55472e-35
10580	SORBS1	7226	149	46	2.15333	0.615721	-1.80622	Down	7.17276e-16	3.46771e-15
10410	IFITM3	678	2391	739	368.275	105.424	-1.80458	Down	4.85766e-230	3.39585e-228
80184	CEP290	7972	417	129	5.46249	1.56512	-1.80329	Down	1.45109e-41	1.4942e-40
1739	DLG1	5034	2153	668	44.6635	12.8348	-1.79904	Down	1.80995e-206	1.11893e-204
9735	KNTC1	6965	1041	323	15.6082	4.48545	-1.79898	Down	8.05106e-101	2.05215e-99
348654	GEN1	6367	593	184	9.72617	2.79516	-1.79894	Down	3.34866e-58	4.77458e-57
7052	TGM2	3937	58	18	1.53845	0.442213	-1.79867	Down	5.82474e-07	1.76521e-06
10874	NMU	818	119	37	15.192	4.37495	-1.79598	Down	7.1592e-13	3.01893e-12
100129482	ZNF37BP	8688	366	114	4.3993	1.26914	-1.79342	Down	2.03738e-36	1.8598e-35
221150	SKA3	2927	641	200	22.8695	6.60893	-1.79094	Down	2.1469e-62	3.2935e-61
286827	TRIM59	3886	266	83	7.14827	2.06585	-1.79086	Down	7.45946e-27	5.24791e-26
5827	PXMP2	977	173	54	18.4916	5.34593	-1.79035	Down	5.45926e-18	2.8596e-17
1277	COL1A1	5927	320	100	5.63816	1.63188	-1.78868	Down	6.22474e-32	5.01125e-31
56895	AGPAT4	7889	80	25	1.05899	0.306508	-1.78868	Down	4.69868e-09	1.62623e-08
2946	GSTM2	1478	32	10	2.26098	0.65441	-1.78868	Down	0.000236706	0.00058143
2187	FANCB	3008	112	35	3.88832	1.12542	-1.78868	Down	3.89482e-12	1.59371e-11
8936	WASF1	3230	345	108	11.1542	3.23404	-1.78618	Down	3.08352e-34	2.64703e-33
79823	CAMKMT	1611	99	31	6.41744	1.86119	-1.78577	Down	7.26128e-11	2.78419e-10
55274	PHF10	1692	498	156	30.7363	8.91761	-1.78521	Down	1.19113e-48	1.42591e-47
8448	DOC2A	2089	134	42	6.69867	1.94462	-1.78438	Down	3.3502e-14	1.50996e-13
140738	TMEM37	1687	51	16	3.15702	0.917337	-1.78304	Down	3.27188e-06	9.3835e-06
55906	ZC4H2	2375	102	32	4.48496	1.3032	-1.78304	Down	3.92432e-11	1.52482e-10
55183	RIF1	9950	2247	705	23.5832	6.85315	-1.78292	Down	9.7583e-213	6.19446e-211
26278	SACS	15639	1727	542	11.532	3.35208	-1.78252	Down	6.46322e-164	3.0335e-162
157657	C8orf37	3378	70	22	2.16402	0.629923	-1.78046	Down	4.8238e-08	1.56892e-07
11064	CNTRL	7431	175	55	2.45931	0.715879	-1.78046	Down	4.7197e-18	2.47769e-17
4678	NASP	3301	3240	1019	102.499	29.8575	-1.77945	Down	4e-305	4.41813e-303
5427	POLE2	1861	232	73	13.0186	3.79403	-1.77877	Down	2.05776e-23	1.30325e-22
1622	DBI	789	842	265	111.444	32.4858	-1.77844	Down	1.25269e-80	2.50055e-79
9786	KIAA0586	5600	289	91	5.38929	1.57173	-1.77774	Down	9.24414e-29	6.87419e-28
2948	GSTM4	1441	774	244	56.0918	16.3776	-1.77607	Down	3.9713e-74	7.28643e-73
9837	GINS1	3289	1373	433	43.5942	12.7335	-1.77551	Down	5.23162e-130	1.84029e-128
64403	CDH24	3567	317	100	9.28065	2.71157	-1.7751	Down	2.48566e-31	1.97612e-30
641	BLM	4528	580	183	13.3765	3.90903	-1.77482	Down	6.1722e-56	8.43738e-55
11169	WDHD1	6054	702	222	12.1092	3.54678	-1.77152	Down	3.65522e-67	6.0864e-66
7145	TNS1	10276	117	37	1.18901	0.348259	-1.77152	Down	1.81696e-12	7.54658e-12
83660	TLN2	11650	1320	418	11.8323	3.47036	-1.76958	Down	1.72952e-124	5.69674e-123
1058	CENPA	1431	281	89	20.5064	6.01554	-1.76931	Down	7.8138e-28	5.6557e-27
9669	EIF5B	4698	4074	1291	90.5587	26.5789	-1.76857	Down	0	0
10984	KCNQ1OT1	59461	710	225	1.24695	0.365994	-1.76851	Down	9.44284e-68	1.5851e-66
80063	ATF7IP2	3609	287	91	8.30457	2.43881	-1.76773	Down	2.3209e-28	1.70522e-27
1525	CXADR	5744	1715	544	31.1797	9.16028	-1.76714	Down	7.4266e-161	3.38964e-159
84915	FAM222A	3183	145	46	4.75722	1.3978	-1.76696	Down	4.60686e-15	2.14944e-14
404217	CTXN1	1290	254	81	20.562	6.07323	-1.75945	Down	3.99322e-25	2.66236e-24
7678	ZNF124	1674	210	67	13.1004	3.87118	-1.75877	Down	4.99526e-21	2.91311e-20
147841	SPC24	654	119	38	19.0016	5.61992	-1.7575	Down	1.56163e-12	6.50403e-12
31	ACACA	10692	2073	663	20.2471	5.99762	-1.75525	Down	3.28054e-192	1.84871e-190
26275	HIBCH	1958	250	80	13.3337	3.95186	-1.75447	Down	1.15946e-24	7.6321e-24
440465	BAIAP2-AS1	4421	181	58	4.27543	1.26891	-1.75248	Down	3.0168e-18	1.59433e-17
201255	LRRC45	2639	427	137	16.897	5.02118	-1.75067	Down	7.19186e-41	7.30562e-40
129293	TRABD2A	1733	218	70	13.1365	3.90682	-1.74951	Down	1.27085e-21	7.55214e-21
10090	UST	4396	196	63	4.65608	1.38614	-1.74804	Down	1.42909e-19	7.93207e-19
11113	CIT	8708	904	291	10.8411	3.2322	-1.74592	Down	2.8456e-84	5.93777e-83
9700	ESPL1	6641	907	292	14.2625	4.25279	-1.74575	Down	1.55543e-84	3.27036e-83
90993	CREB3L1	2702	208	67	8.03896	2.39836	-1.74496	Down	1.24797e-20	7.17931e-20
1573	CYP2J2	1876	121	39	6.73557	2.01074	-1.74407	Down	1.33882e-12	5.58872e-12
4774	NFIA	9495	660	213	7.2589	2.16975	-1.74223	Down	7.8814e-62	1.19907e-60
79173	C19orf57	2420	65	21	2.80492	0.839321	-1.74066	Down	2.28482e-07	7.10356e-07
122060	SLAIN1	2374	71	23	3.1232	0.937068	-1.7368	Down	6.57162e-08	2.11991e-07
80263	TRIM45	3581	71	23	2.0705	0.621223	-1.7368	Down	6.57162e-08	2.1195e-07
80298	MTERFD3	1775	108	35	6.354	1.90719	-1.73622	Down	2.47882e-11	9.74587e-11
1429	CRYZ	2317	808	262	36.4173	10.937	-1.7354	Down	6.84318e-75	1.27534e-73
347918	EP400NL	1539	37	12	2.51064	0.754166	-1.7351	Down	0.000105714	0.000268014
55632	G2E3	5581	612	199	11.4515	3.44878	-1.73138	Down	5.67866e-57	7.953e-56
4703	NEB	26202	172	56	0.685514	0.206718	-1.72952	Down	4.0267e-17	2.03895e-16
55222	LRRC20	3176	218	71	7.168	2.16223	-1.72905	Down	2.71076e-21	1.59545e-20
100288637	LOC100288637	5762	276	90	5.00216	1.51075	-1.72728	Down	1.6384e-26	1.14055e-25
6927	HNF1A	3241	46	15	1.48218	0.447648	-1.72728	Down	1.57106e-05	4.25525e-05
79695	GALNT12	2752	260	85	9.86613	2.98741	-1.72359	Down	5.38948e-25	3.57601e-24
79833	GEMIN6	705	162	53	23.9965	7.27128	-1.72254	Down	3.97024e-16	1.93809e-15
55779	WDR52	10277	128	42	1.30067	0.395282	-1.7183	Down	5.28806e-13	2.24188e-12
10217	CTDSPL	4455	1608	528	37.693	11.4633	-1.71727	Down	4.69566e-145	1.85233e-143
4622	MYH4	6016	67	22	1.16302	0.353703	-1.71727	Down	1.94228e-07	6.06821e-07
57715	SEMA4G	4415	140	46	3.31146	1.00775	-1.71633	Down	4.54428e-14	2.03816e-13
92104	TTC30A	4686	73	24	1.62683	0.495374	-1.71548	Down	5.58814e-08	1.81076e-07
345643	MCIN	2104	76	25	3.77216	1.14926	-1.71468	Down	3.00084e-08	9.86858e-08
4602	MYB	3681	82	27	2.32632	0.709451	-1.71328	Down	8.67112e-09	2.95239e-08
83540	NUF2	1989	416	137	21.8414	6.66208	-1.71302	Down	1.04521e-38	1.01269e-37
606495	CYB5RL	3551	103	34	3.02906	0.926088	-1.70965	Down	1.14388e-10	4.3368e-10
3833	KIFC1	2721	884	292	33.927	10.3795	-1.70869	Down	4.96024e-80	9.78348e-79
6405	SEMA3F	3531	242	80	7.15714	2.19137	-1.70755	Down	4.37456e-23	2.72678e-22
79829	NAA40	3352	366	121	11.4025	3.49145	-1.70745	Down	4.21078e-34	3.5998e-33
6713	SQLE	2989	3020	999	105.512	32.3269	-1.7066	Down	2.64856e-268	2.42438e-266
11226	GALNT6	4520	1976	654	45.6531	13.9947	-1.70583	Down	3.83566e-176	1.9614e-174
79915	ATAD5	6245	474	157	7.92625	2.4316	-1.70474	Down	1.39286e-43	1.48595e-42
4683	NBN	4639	998	331	22.4661	6.90125	-1.70282	Down	1.09825e-89	2.44568e-88
5993	RFX5	3618	391	130	11.2857	3.47535	-1.69927	Down	4.38426e-36	3.95634e-35
84083	ZRANB3	3717	132	44	3.70854	1.14494	-1.69558	Down	3.82844e-13	1.63563e-12
140680	C20orf96	1615	117	39	7.56546	2.3357	-1.69558	Down	8.26898e-12	3.33334e-11
79887	PLBD1	1951	72	24	3.85387	1.18981	-1.69558	Down	8.82254e-08	2.81533e-07
255231	MCOLN2	3060	45	15	1.53572	0.474126	-1.69558	Down	2.49652e-05	6.65846e-05
283431	GAS2L3	2341	165	55	7.36045	2.2724	-1.69558	Down	4.52814e-16	2.2033e-15
63940	GPSM3	1472	39	13	2.76681	0.8542	-1.69558	Down	8.90092e-05	0.000227087
494143	CHAC2	1305	69	23	5.52154	1.70467	-1.69558	Down	1.64495e-07	5.15774e-07
1131	CHRM3	2757	45	15	1.7045	0.526234	-1.69558	Down	2.49652e-05	6.65953e-05
3429	IFI27	665	33	11	5.1822	1.59991	-1.69558	Down	0.00032055	0.000777808
201725	C4orf46	3525	467	156	13.835	4.28045	-1.69249	Down	1.52488e-42	1.59698e-41
490	ATP2B1	6950	1454	486	21.8475	6.76356	-1.69161	Down	1.30888e-128	4.48047e-127
7272	TTK	3019	813	272	28.1222	8.71425	-1.69026	Down	1.19866e-72	2.14695e-71
9203	ZMYM3	6136	1237	414	21.0526	6.52588	-1.68976	Down	1.56856e-109	4.44999e-108
84140	FAM161A	3871	185	62	4.9908	1.54915	-1.6878	Down	9.82724e-18	5.08805e-17
6502	SKP2	1600	660	222	43.0771	13.4201	-1.68252	Down	6.1968e-59	8.90447e-58
57216	VANGL2	5355	110	37	2.14514	0.668292	-1.68252	Down	4.44386e-11	1.72224e-10
253430	IPMK	6133	517	174	8.80318	2.7441	-1.68169	Down	1.65732e-46	1.90024e-45
6604	SMARCD3	1728	101	34	6.10379	1.90309	-1.68136	Down	2.82556e-10	1.04917e-09
6533	SLC6A6	6516	2398	808	38.4317	11.9937	-1.68002	Down	8.64948e-209	5.46964e-207
57167	SALL4	3487	169	57	5.06124	1.58106	-1.6786	Down	3.26316e-16	1.59716e-15
79963	ABCA11P	1895	77	26	4.2433	1.32705	-1.67696	Down	4.0007e-08	1.30763e-07
114822	RHPN1	3795	225	76	6.19146	1.93698	-1.67647	Down	4.6848e-21	2.73591e-20
55640	FLVCR2	3669	121	41	3.44397	1.08084	-1.67192	Down	5.93312e-12	2.40695e-11
79866	BORA	2803	357	121	13.3005	4.17529	-1.67153	Down	2.3258e-32	1.89542e-31
7374	UNG	2166	475	161	22.9011	7.18938	-1.67148	Down	1.64744e-42	1.72316e-41
54997	TESC	1044	295	100	29.5083	9.26454	-1.67133	Down	5.16942e-27	3.65232e-26
114791	TUBGCP5	3934	398	135	10.565	3.31912	-1.67042	Down	7.40906e-36	6.63531e-35
51512	GTSE1	3128	713	242	23.8037	7.48295	-1.66951	Down	7.62138e-63	1.179e-61
55225	RAVER2	4376	598	203	14.2707	4.48686	-1.66928	Down	5.58002e-53	7.28525e-52
545	ATR	8258	809	275	10.2305	3.22094	-1.66732	Down	6.16466e-71	1.08771e-69
30061	SLC40A1	3381	150	51	4.63306	1.45898	-1.66701	Down	2.00436e-14	9.11813e-14
25939	SAMHD1	3189	650	221	21.2854	6.70289	-1.66701	Down	2.5072e-57	3.5173e-56
219790	RTKN2	6659	491	167	7.70007	2.42567	-1.66649	Down	1.05122e-43	1.12656e-42
79682	MLF1IP	2554	679	231	27.7633	8.74813	-1.66613	Down	9.18764e-60	1.34471e-58
54962	TIPIN	1295	261	89	21.0471	6.64729	-1.66279	Down	6.4665e-24	4.15904e-23
9653	HS2ST1	6770	908	310	14.0062	4.42891	-1.66104	Down	5.60704e-79	1.09291e-77
481	ATP1B1	2212	3819	1304	180.296	57.0186	-1.66086	Down	0	0
5157	PDGFRL	1923	38	13	2.0636	0.653865	-1.6581	Down	0.00014102	0.00035352
8975	USP13	7933	546	187	7.18749	2.27997	-1.65648	Down	5.21964e-48	6.19477e-47
147650	LINC00085	2017	178	61	9.21587	2.92515	-1.65561	Down	1.07284e-16	5.3442e-16
23350	U2SURP	7464	2961	1015	41.4275	13.1528	-1.65522	Down	6.05802e-252	5.06916e-250
10481	HOXB13	3047	35	12	1.19955	0.380919	-1.65493	Down	0.000267534	0.000654051
84842	HPDL	1803	262	90	15.175	4.82804	-1.65218	Down	8.50246e-24	5.44736e-23
2013	EMP2	5186	1271	437	25.5938	8.15029	-1.65087	Down	7.28562e-109	2.04244e-107
9169	SCAF11	7596	2731	939	37.5456	11.9565	-1.65085	Down	1.16769e-231	8.26764e-230
80304	C2orf44	3897	241	83	6.45816	2.06002	-1.64846	Down	6.01656e-22	3.61955e-21
116143	WDR92	2244	177	61	8.23706	2.62925	-1.64748	Down	1.66822e-16	8.26032e-16
54908	SPDL1	2683	612	211	23.8206	7.60652	-1.6469	Down	3.5672e-53	4.66835e-52
54780	NSMCE4A	1420	609	210	44.7869	14.3039	-1.64667	Down	6.53192e-53	8.50793e-52
4175	MCM6	3769	1789	617	49.5686	15.8337	-1.64642	Down	7.26936e-152	3.0261e-150
9721	GPRIN2	1823	55	19	3.15063	1.00807	-1.64405	Down	4.97078e-06	1.40443e-05
340390	KIAA1875	7119	205	71	3.00716	0.964636	-1.64035	Down	8.99444e-19	4.85882e-18
7067	THRA	2566	297	103	12.0871	3.88244	-1.63843	Down	1.81965e-26	1.26247e-25
7133	TNFRSF1B	3682	982	341	27.8516	8.95766	-1.63656	Down	1.67282e-83	3.4429e-82
221078	NSUN6	2426	141	49	6.06946	1.95357	-1.63545	Down	2.57384e-13	1.10993e-12
5591	PRKDC	13509	10574	3676	81.7407	26.3194	-1.63493	Down	0	0
51182	HSPA14	1810	437	152	25.213	8.12249	-1.63417	Down	4.80632e-38	4.58705e-37
10396	ATP8A1	8270	359	125	4.53326	1.46194	-1.63267	Down	1.66005e-31	1.32548e-30
332	BIRC5	2724	505	176	19.36	6.24928	-1.63132	Down	1.34236e-43	1.433e-42
768239	PSAPL1	4700	43	15	0.955416	0.308686	-1.62999	Down	6.21174e-05	0.000160581
7507	XPA	1722	149	52	9.03598	2.92075	-1.62934	Down	6.35772e-14	2.83082e-13
672	BRCA1	7287	1094	382	15.678	5.07036	-1.62858	Down	3.54692e-92	8.15054e-91
64770	CCDC14	4187	1008	352	25.1408	8.13137	-1.62846	Down	4.5684e-85	9.70375e-84
10772	SRSF10	3056	2326	814	79.4838	25.7629	-1.62536	Down	2.89266e-193	1.64129e-191
7351	UCP2	1646	337	118	21.3807	6.93388	-1.62457	Down	1.78951e-29	1.35506e-28
100128881	LOC100128881	1753	485	170	28.8923	9.37975	-1.62306	Down	1.20726e-41	1.2439e-40
23518	R3HDM1	4666	1056	371	23.6342	7.69048	-1.61973	Down	2.35492e-88	5.18834e-87
3249	HPN	2389	74	26	3.23473	1.05264	-1.61963	Down	1.52813e-07	4.80417e-07
8645	KCNK5	3800	404	142	11.1025	3.61434	-1.61908	Down	7.55294e-35	6.5931e-34
89958	SAPCD2	3865	1564	550	42.258	13.7638	-1.61835	Down	8.56766e-130	2.9947e-128
65997	RASL11B	1979	54	19	2.84951	0.928607	-1.61757	Down	7.77568e-06	2.16444e-05
57698	KIAA1598	3950	1929	679	50.9985	16.6263	-1.61698	Down	1.95247e-159	8.79037e-158
6653	SORL1	10973	2201	775	20.9468	6.83126	-1.6165	Down	1.46797e-181	7.84561e-180
134637	ADAT2	6270	247	87	4.11388	1.34207	-1.61604	Down	7.2568e-22	4.34831e-21
55656	INTS8	3393	1787	631	55	17.9875	-1.61244	Down	2.9954e-147	1.20164e-145
8508	NIPSNAP1	2259	761	269	35.1796	11.5176	-1.6109	Down	1.10053e-63	1.72015e-62
5266	PI3	579	82	29	14.7896	4.84444	-1.61018	Down	3.68938e-08	1.20802e-07
2065	ERBB3	5765	1747	619	31.6458	10.3852	-1.60748	Down	2.30502e-143	8.98578e-142
29128	UHRF1	4086	1584	563	40.4836	13.3271	-1.60298	Down	1.20112e-129	4.1807e-128
387597	ILDR2	8127	90	32	1.15647	0.380841	-1.60247	Down	8.93622e-09	3.03953e-08
23398	PPWD1	2114	429	153	21.1921	7.0002	-1.59806	Down	3.05472e-36	2.77015e-35
57189	KIAA1147	7296	663	237	9.48966	3.14187	-1.59473	Down	6.33234e-55	8.50196e-54
3176	HNMT	3373	151	54	4.67501	1.54847	-1.59413	Down	1.06698e-13	4.69654e-13
421	ARVCF	4056	95	34	2.44595	0.810784	-1.59301	Down	4.02114e-09	1.39699e-08
26018	LRIG1	4812	1480	530	32.1187	10.6531	-1.59215	Down	4.34498e-120	1.37644e-118
116844	LRG1	1780	67	24	3.93076	1.30411	-1.59174	Down	8.23868e-07	2.47056e-06
6571	SLC18A2	3885	120	43	3.22561	1.07054	-1.59124	Down	3.77818e-11	1.46907e-10
23554	TSPAN12	2579	120	43	4.85906	1.61265	-1.59124	Down	3.77818e-11	1.46941e-10
6319	SCD	5473	10139	3636	193.46	64.2573	-1.5901	Down	0	0
55196	KIAA1551	6246	2233	801	37.3344	12.4038	-1.58972	Down	8.50304e-180	4.45818e-178
157570	ESCO2	3376	301	108	9.31078	3.09418	-1.58935	Down	1.02445e-25	6.95047e-25
57181	SLC39A10	5386	811	291	15.7245	5.22578	-1.5893	Down	1.80776e-66	2.98316e-65
8604	SLC25A12	3995	209	75	5.46326	1.8158	-1.58915	Down	2.54008e-18	1.34798e-17
51174	TUBD1	2505	153	55	6.37831	2.12363	-1.58664	Down	8.91668e-14	3.94582e-13
7072	TIA1	4653	781	281	17.5283	5.84114	-1.58537	Down	7.49266e-64	1.17444e-62
9672	SDC3	5121	739	266	15.0699	5.02402	-1.58476	Down	1.7615e-60	2.6198e-59
5994	RFXAP	2825	100	36	3.69661	1.23256	-1.58454	Down	1.80964e-09	6.44084e-09
100170841	C17orf96	3232	333	120	10.7596	3.59115	-1.5831	Down	3.9584e-28	2.89421e-27
84938	ATG4C	2738	172	62	6.5602	2.19019	-1.58268	Down	2.9443e-15	1.3878e-14
7108	TM7SF2	1599	438	158	28.6054	9.55725	-1.58162	Down	1.93651e-36	1.76967e-35
152687	ZNF595	2894	557	201	20.0992	6.71772	-1.58109	Down	7.30726e-46	8.27523e-45
3336	HSPE1	965	878	317	95.0144	31.7728	-1.58035	Down	3.0784e-71	5.4607e-70
134285	TMEM171	1266	36	13	2.96955	0.993193	-1.5801	Down	0.000347852	0.000841959
55082	ARGLU1	1772	983	355	57.9311	19.3771	-1.57999	Down	1.62933e-79	3.19086e-78
9830	TRIM14	4454	398	144	9.33157	3.12706	-1.57731	Down	3.89462e-33	3.25396e-32
32	ACACB	9260	105	38	1.18413	0.396914	-1.57693	Down	8.14528e-10	2.95039e-09
55023	PHIP	11966	2503	906	21.8441	7.32324	-1.57669	Down	6.54836e-199	3.87476e-197
219736	STOX1	3396	58	21	1.78354	0.598103	-1.57628	Down	5.361e-06	1.51056e-05
489	ATP2A3	4857	69	25	1.48355	0.497847	-1.57528	Down	6.84164e-07	2.06433e-06
54443	ANLN	4786	2919	1058	63.6918	21.3815	-1.57475	Down	3.23672e-231	2.28196e-229
5903	RANBP2	11711	3334	1209	29.7299	9.98519	-1.57405	Down	1.26309e-263	1.11908e-261
192683	SCAMP5	3516	113	41	3.35623	1.12787	-1.57324	Down	1.98487e-10	7.43675e-10
92370	ACPL2	3198	146	53	4.76756	1.60296	-1.57252	Down	4.64776e-13	1.97548e-12
55567	DNAH3	12351	44	16	0.372025	0.125297	-1.57004	Down	8.02994e-05	0.000205562
169841	ZNF169	3556	66	24	1.93823	0.65279	-1.57004	Down	1.27467e-06	3.76247e-06
55752	41893	5582	3649	1329	68.2663	23.0282	-1.56777	Down	1.15883e-286	1.17789e-284
151963	MB21D2	3388	302	110	9.30863	3.14032	-1.56766	Down	2.57476e-25	1.72149e-24
147111	NOTUM	2281	247	90	11.3082	3.81629	-1.56713	Down	5.60432e-21	3.26256e-20
847	CAT	2300	734	268	33.3265	11.2702	-1.56416	Down	5.60666e-59	8.08452e-58
80155	NAA15	5554	2892	1056	54.3769	18.39	-1.56407	Down	7.6342e-227	5.24827e-225
784	CACNB3	2958	230	84	8.11992	2.74666	-1.56379	Down	1.39318e-19	7.73792e-19
9678	PHF14	8370	807	295	10.0686	3.40895	-1.56247	Down	1.44197e-64	2.28837e-63
51805	COQ3	1265	93	34	7.67741	2.59964	-1.56231	Down	9.54944e-09	3.24278e-08
1962	EHHADH	3993	227	83	5.93675	2.01049	-1.56212	Down	2.55516e-19	1.40738e-18
8741	TNFSF13	2293	41	15	1.86725	0.63272	-1.56127	Down	0.000151363	0.000378192
3930	LBR	3837	2989	1094	81.3497	27.5772	-1.56066	Down	1.2193e-233	8.7832e-232
1809	DPYSL3	5496	434	159	8.24641	2.79817	-1.55928	Down	2.06264e-35	1.82455e-34
6790	AURKA	2554	1270	466	51.9284	17.6477	-1.55704	Down	4.62328e-100	1.16588e-98
80115	BAIAP2L2	2153	79	29	3.83182	1.3028	-1.55641	Down	1.36e-07	4.28699e-07
6470	SHMT1	2540	833	306	34.2479	11.6523	-1.5554	Down	3.68248e-66	6.03475e-65
4810	NHS	8776	397	146	4.72407	1.60909	-1.55378	Down	2.25662e-32	1.84085e-31
84441	MAML2	5428	144	53	2.77041	0.944409	-1.55262	Down	1.09113e-12	4.57087e-12
23362	PSD3	11687	497	183	4.44094	1.51451	-1.55202	Down	4.7771e-40	4.76789e-39
51313	FAM198B	4854	1249	460	26.8711	9.16605	-1.55168	Down	5.98042e-98	1.47227e-96
5286	PIK3C2A	8304	3603	1327	45.3105	15.4564	-1.55164	Down	7.7308e-279	7.40369e-277
55337	C19orf66	2139	190	70	9.27609	3.16528	-1.55119	Down	2.92254e-16	1.43256e-15
808	CALM3	2277	6138	2264	281.505	96.1696	-1.54951	Down	0	0
123096	SLC25A29	2370	420	155	18.5064	6.32568	-1.54873	Down	5.34178e-34	4.54792e-33
5307	PITX1	2383	1419	524	62.1842	21.2682	-1.54785	Down	1.2534e-110	3.59903e-109
995	CDC25C	2115	203	75	10.0232	3.42985	-1.54713	Down	3.27266e-17	1.66221e-16
11118	BTN3A2	4096	73	27	1.86117	0.63757	-1.54555	Down	4.69092e-07	1.42998e-06
2048	EPHB2	4869	989	366	21.2119	7.27052	-1.54474	Down	1.9177e-77	3.67312e-76
133522	PPARGC1B	10642	154	57	1.51119	0.518055	-1.54451	Down	2.2257e-13	9.64315e-13
340371	NRBP2	3723	262	97	7.34903	2.52001	-1.54412	Down	1.02259e-21	6.09432e-21
55125	CEP192	7995	750	278	9.79636	3.36318	-1.54242	Down	4.91924e-59	7.11186e-58
57037	ANKMY2	2567	321	119	13.0587	4.48379	-1.54222	Down	3.27464e-26	2.25965e-25
347	APOD	1148	62	23	5.63991	1.93781	-1.54125	Down	3.66176e-06	1.046e-05
65108	MARCKSL1	1584	3056	1134	201.475	69.244	-1.54084	Down	2.04158e-234	1.48355e-232
79677	SMC6	5275	1218	452	24.1128	8.28782	-1.54073	Down	1.35999e-94	3.21431e-93
150468	CKAP2L	3273	272	101	8.67851	2.98469	-1.53986	Down	2.1113e-22	1.28935e-21
221143	N6AMT2	890	70	26	8.21353	2.82558	-1.53946	Down	8.71902e-07	2.60941e-06
9319	TRIP13	2408	958	356	41.5462	14.2994	-1.53876	Down	1.17701e-74	2.18129e-73
4781	NFIB	8507	296	110	3.6336	1.25066	-1.53871	Down	3.2377e-24	2.10775e-23
152002	XXYLT1	2830	314	117	11.5868	3.99874	-1.53487	Down	1.66443e-25	1.12282e-24
7390	UROS	1371	220	82	16.7574	5.78496	-1.53442	Down	2.5337e-18	1.34503e-17
6741	SSB	1673	2687	1002	167.723	57.929	-1.53373	Down	5.72638e-205	3.47526e-203
1808	DPYSL2	4655	1255	468	28.1544	9.72412	-1.53372	Down	9.07622e-97	2.20815e-95
2969	GTF2I	4529	1043	389	24.0494	8.30752	-1.53351	Down	1.01785e-80	2.03915e-79
23178	PASK	4530	351	131	8.09154	2.79703	-1.53252	Down	2.90604e-28	2.12853e-27
83990	BRIP1	8166	426	159	5.44781	1.88327	-1.53244	Down	5.9234e-34	5.03535e-33
56952	PRTFDC1	1926	225	84	12.1997	4.21839	-1.53208	Down	1.14858e-18	6.16845e-18
80055	PGAP1	11113	391	146	3.67424	1.27071	-1.53181	Down	2.79308e-31	2.21733e-30
54969	C4orf27	1233	182	68	15.4145	5.33421	-1.53094	Down	2.28624e-15	1.08224e-14
3399	ID3	1288	444	166	35.9989	12.4657	-1.52999	Down	3.06768e-35	2.69917e-34
91975	ZNF300	3337	267	100	8.35559	2.89846	-1.52745	Down	8.92306e-22	5.32555e-21
4833	NME4	1059	985	369	97.132	33.7019	-1.52712	Down	7.1375e-76	1.3438e-74
4494	MT1F	456	40	15	9.16046	3.18164	-1.52565	Down	0.00023432	0.000576167
1009	CDH11	3654	56	21	1.60045	0.555872	-1.52565	Down	1.27477e-05	3.48061e-05
57650	KIAA1524	4284	533	200	12.9927	4.51549	-1.52475	Down	9.14124e-42	9.44215e-41
51203	NUSAP1	2437	2021	760	86.603	30.1635	-1.52161	Down	7.01468e-153	2.94226e-151
55027	HEATR3	2625	470	177	18.6978	6.52181	-1.51952	Down	7.56652e-37	6.99956e-36
55771	PRR11	6487	1274	480	20.5091	7.15684	-1.51887	Down	7.90506e-97	1.92604e-95
257407	C2orf72	3595	130	49	3.7763	1.31832	-1.51827	Down	2.90886e-11	1.13988e-10
286467	LOC286467	2951	61	23	2.15865	0.753846	-1.51779	Down	5.61954e-06	1.58045e-05
284992	CCDC150	3685	175	66	4.95933	1.73233	-1.51743	Down	1.16856e-14	5.36011e-14
4976	OPA1	6510	1518	573	24.3508	8.5133	-1.51618	Down	1.0295e-114	3.06776e-113
26225	ARL5A	3169	670	253	22.0788	7.72187	-1.51564	Down	1.2885e-51	1.6346e-50
54622	ARL15	2501	135	51	5.63692	1.97233	-1.515	Down	1.30819e-11	5.23148e-11
2110	ETFDH	2349	119	45	5.29037	1.85291	-1.51358	Down	2.19204e-10	8.19258e-10
10056	FARSB	2233	965	365	45.1295	15.8099	-1.51325	Down	2.14414e-73	3.89092e-72
85002	FAM86B1	2458	74	28	3.14392	1.10179	-1.51271	Down	5.92508e-07	1.79464e-06
54972	TMEM132A	3520	473	179	14.0327	4.91852	-1.51249	Down	7.88278e-37	7.28399e-36
1045	CDX2	2090	2013	762	100.582	35.2641	-1.5121	Down	6.84244e-151	2.82707e-149
11130	ZWINT	1878	1322	501	73.5119	25.8028	-1.51045	Down	1.3477e-99	3.37801e-98
140628	GATA5	2595	58	22	2.33406	0.819992	-1.50916	Down	1.04724e-05	2.88216e-05
3939	LDHA	2323	11866	4504	533.43	187.531	-1.50817	Down	0	0
987	LRBA	10180	2062	783	21.1526	7.4394	-1.50757	Down	7.72348e-154	3.26435e-152
22836	RHOBTB3	5566	3160	1200	59.2879	20.8527	-1.5075	Down	1.14986e-234	8.39243e-233
619568	SNORA4	137	50	19	38.1129	13.414	-1.50654	Down	4.4544e-05	0.000116441
154664	ABCA13	17207	50	19	0.30345	0.1068	-1.50654	Down	4.4544e-05	0.00011646
64772	ENGASE	4490	121	46	2.81424	0.990913	-1.50591	Down	1.80997e-10	6.79528e-10
2556	GABRA3	2785	184	70	6.89945	2.43107	-1.50489	Down	3.61226e-15	1.69349e-14
4361	MRE11A	5164	799	304	16.1578	5.69392	-1.50474	Down	1.38974e-60	2.07061e-59
2289	FKBP5	7384	683	260	9.65942	3.4057	-1.50399	Down	5.26252e-52	6.73277e-51
2581	GALC	3897	717	273	19.2137	6.77574	-1.50369	Down	1.71721e-54	2.27606e-53
147015	DHRS13	1939	168	64	9.04802	3.19247	-1.50293	Down	5.95268e-14	2.65547e-13
80321	CEP70	2678	189	72	7.3701	2.60044	-1.50293	Down	1.63121e-15	7.76606e-15
23187	PHLDB1	5695	307	117	5.62946	1.98708	-1.50234	Down	3.04906e-24	1.98807e-23
219	ALDH1B1	3044	1065	406	36.5365	12.9005	-1.50191	Down	6.18588e-80	1.21864e-78
24137	KIF4A	4504	750	286	17.3894	6.14175	-1.50149	Down	8.45778e-57	1.17557e-55
9882	TBC1D4	6363	1935	738	31.7571	11.2181	-1.50125	Down	1.34666e-143	5.26213e-142
162681	C18orf54	5023	97	37	2.01665	0.712464	-1.50107	Down	1.26007e-08	4.24327e-08
2109	ETFB	1318	270	103	21.3929	7.55868	-1.50093	Down	1.76409e-21	1.04421e-20
4843	NOS2	4206	76	29	1.88698	0.666888	-1.50056	Down	4.87426e-07	1.48368e-06
6659	SOX4	4912	1074	410	22.8333	8.07327	-1.49991	Down	1.9394e-80	3.85275e-79
8555	CDC14B	5589	1079	412	20.1609	7.12996	-1.49959	Down	8.84632e-81	1.77656e-79
6641	SNTB1	4975	1699	650	35.6634	12.637	-1.49679	Down	9.0405e-126	3.02592e-124
4832	NME3	1038	162	62	16.2982	5.77722	-1.49627	Down	1.99868e-13	8.67997e-13
79929	MAP6D1	2154	47	18	2.27863	0.80826	-1.49528	Down	8.34006e-05	0.000213073
9994	CASP8AP2	6821	326	125	4.99105	1.7725	-1.49356	Down	1.94986e-25	1.31269e-24
51196	PLCE1	7992	159	61	2.07761	0.738242	-1.49276	Down	3.66204e-13	1.56736e-12
2175	FANCA	5460	1013	389	19.3749	6.89098	-1.49141	Down	2.38824e-75	4.46595e-74
79622	SNRNP25	1103	299	115	28.3086	10.0843	-1.48912	Down	2.30828e-23	1.45857e-22
3651	PDX1	2573	91	35	3.69338	1.31569	-1.48912	Down	4.28846e-08	1.40002e-07
51523	CXXC5	1447	507	195	36.5899	13.0344	-1.48912	Down	1.70319e-38	1.64348e-37
1759	DNM1	3253	52	20	1.66933	0.594662	-1.48912	Down	3.6456e-05	9.59039e-05
3146	HMGB1	3428	9603	3696	292.542	104.283	-1.48813	Down	0	0
23262	PPIP5K2	5293	387	149	7.63539	2.72276	-1.48763	Down	9.90696e-30	7.5466e-29
57405	SPC25	1375	283	109	21.4934	7.6674	-1.48709	Down	3.73552e-22	2.26538e-21
51747	LUC7L3	3525	2114	815	62.6279	22.3626	-1.48572	Down	2.56704e-154	1.09333e-152
222236	NAPEPLD	5363	267	103	5.19907	1.85761	-1.48481	Down	6.05396e-21	3.51813e-20
4670	HNRNPM	2553	4123	1591	168.649	60.2759	-1.48437	Down	1.25507e-298	1.35026e-296
7915	ALDH5A1	5170	554	214	11.1903	4.00357	-1.48289	Down	1.17345e-41	1.20981e-40
51095	TRNT1	2291	282	109	12.8542	4.60178	-1.48198	Down	5.62466e-22	3.3887e-21
6432	SRSF7	2489	1738	672	72.92	26.1137	-1.48151	Down	1.09282e-126	3.68756e-125
221322	C6orf170	5132	75	29	1.52615	0.546557	-1.48145	Down	7.41056e-07	2.22949e-06
374383	NCR3LG1	6382	75	29	1.22723	0.439507	-1.48145	Down	7.41056e-07	2.22909e-06
5931	RBBP7	2021	1794	694	92.6997	33.2137	-1.48079	Down	1.29685e-130	4.59108e-129
64710	NUCKS1	6471	13325	5156	215.039	77.0665	-1.48042	Down	0	0
27141	CIDEB	2252	248	96	11.5002	4.12313	-1.47985	Down	1.79244e-19	9.90898e-19
7804	LRP8	4528	1277	495	29.4514	10.5736	-1.47787	Down	2.98314e-93	6.93193e-92
8883	NAE1	1918	1715	665	93.3765	33.5349	-1.4774	Down	1.5858e-124	5.23378e-123
6907	TBL1X	5715	1097	426	20.0453	7.20971	-1.47525	Down	3.68354e-80	7.28268e-79
4035	LRP1	14905	996	387	6.9783	2.51133	-1.47443	Down	6.88946e-73	1.24205e-71
399818	METTL10	2638	162	63	6.41301	2.30988	-1.47318	Down	3.75406e-13	1.60551e-12
79072	FASTKD3	2451	216	84	9.20306	3.31482	-1.47318	Down	4.75214e-17	2.39895e-16
51018	RRP15	7782	686	267	9.20566	3.31852	-1.47198	Down	1.2428e-50	1.54007e-49
9054	NFS1	2507	411	160	17.1202	6.17291	-1.47168	Down	5.36094e-31	4.21748e-30
1138	CHRNA5	3646	262	102	7.50424	2.70587	-1.47161	Down	2.49714e-20	1.41881e-19
23322	RPGRIP1L	6199	226	88	3.80723	1.37305	-1.47136	Down	9.70042e-18	5.02711e-17
9212	AURKB	1253	698	272	58.1737	20.9963	-1.47023	Down	2.12576e-51	2.68238e-50
79830	ZMYM1	4172	254	99	6.35787	2.29517	-1.46994	Down	1.00562e-19	5.61358e-19
857	CAV1	3212	59	23	1.91822	0.69259	-1.46969	Down	1.30746e-05	3.56753e-05
8899	PRPF4B	7482	2216	865	30.9296	11.1821	-1.4678	Down	8.56964e-159	3.81671e-157
5193	PEX12	2693	64	25	2.48179	0.8979	-1.46676	Down	5.75476e-06	1.61656e-05
348926	FAM86EP	3428	64	25	1.94967	0.70538	-1.46676	Down	5.75476e-06	1.61629e-05
118738	ZNF488	3513	46	18	1.36742	0.495585	-1.46425	Down	0.00012737	0.000320659
118980	SFXN2	2562	115	45	4.68749	1.69886	-1.46425	Down	1.15103e-09	4.13312e-09
8506	CNTNAP1	5471	69	27	1.31706	0.477333	-1.46425	Down	2.53924e-06	7.33824e-06
9879	DDX46	5695	2588	1013	47.4562	17.2044	-1.46382	Down	2.27622e-184	1.23647e-182
285331	CCDC66	3152	125	49	4.14139	1.50361	-1.46169	Down	2.30748e-10	8.6085e-10
55825	PECR	1874	51	20	2.84199	1.03225	-1.46111	Down	5.55394e-05	0.00014407
10376	TUBA1B	1771	6888	2702	406.159	147.568	-1.46067	Down	0	0
113655	MFSD3	1468	140	55	9.95919	3.62377	-1.45854	Down	2.08164e-11	8.2194e-11
8850	KAT2B	4824	234	92	5.0656	1.84461	-1.45742	Down	4.46298e-18	2.34441e-17
23312	DMXL2	10599	953	375	9.38966	3.42208	-1.4562	Down	1.45828e-68	2.48824e-67
340252	ZNF680	3050	249	98	8.52553	3.10778	-1.45591	Down	4.1216e-19	2.2522e-18
8607	RUVBL1	1785	1097	432	64.1786	23.4083	-1.45507	Down	1.47102e-78	2.85719e-77
51303	FKBP11	986	66	26	6.99019	2.55047	-1.45457	Down	4.70222e-06	1.33151e-05
983	CDK1	1923	981	387	53.2736	19.4651	-1.45253	Down	2.89966e-70	5.06768e-69
2803	GOLGA4	7886	2569	1016	34.0196	12.4612	-1.44892	Down	2.87596e-180	1.52233e-178
221527	ZBTB12	1865	91	36	5.09547	1.86702	-1.44848	Down	8.03346e-08	2.56897e-07
3156	HMGCR	4589	1500	594	34.1346	12.5197	-1.44704	Down	7.283e-106	1.99117e-104
2261	FGFR3	4310	260	103	6.29967	2.31145	-1.44648	Down	1.03762e-19	5.7883e-19
2114	ETS2	3672	5293	2097	150.529	55.2357	-1.44637	Down	0	0
255520	ELMOD2	4425	179	71	4.22437	1.55192	-1.44468	Down	5.22088e-14	2.33783e-13
5287	PIK3C2B	7606	1488	591	20.43	7.51546	-1.44276	Down	1.42484e-104	3.83228e-103
10785	WDR4	2155	360	143	17.4453	6.4182	-1.44259	Down	1.3657e-26	9.52313e-26
85459	KIAA1731	8044	536	213	6.95849	2.56113	-1.44199	Down	9.04526e-39	8.77925e-38
63967	CLSPN	8484	1051	418	12.9367	4.76541	-1.4408	Down	2.93904e-74	5.41646e-73
56898	BDH2	2936	93	37	3.30787	1.21891	-1.44032	Down	6.5723e-08	2.1193e-07
55240	STEAP3	4285	859	342	20.9346	7.71968	-1.43927	Down	6.30982e-61	9.45218e-60
23310	NCAPD3	5661	1459	581	26.9144	9.92675	-1.43898	Down	3.56418e-102	9.22677e-101
7402	UTRN	12436	683	272	5.73538	2.1155	-1.43889	Down	8.77372e-49	1.05412e-47
23404	EXOSC2	2194	719	287	34.2227	12.6523	-1.43555	Down	4.32968e-51	5.4139e-50
9615	GDA	5430	761	304	14.6355	5.41499	-1.43444	Down	6.53466e-54	8.61307e-53
81569	ACTL8	1888	45	18	2.48904	0.922135	-1.43254	Down	0.000193489	0.000479038
55137	FIGN	4535	110	44	2.53301	0.938425	-1.43254	Down	4.76588e-09	1.6488e-08
2852	GPER	2981	60	24	2.1019	0.778706	-1.43254	Down	1.61378e-05	4.36596e-05
132320	SCLT1	3053	140	56	4.78876	1.77413	-1.43254	Down	3.8396e-11	1.49225e-10
80781	COL18A1	5910	70	28	1.23689	0.458242	-1.43254	Down	3.1304e-06	8.9902e-06
11001	SLC27A2	2408	684	274	29.6634	11.0057	-1.43043	Down	1.95775e-48	2.33689e-47
143098	MPP7	5207	237	95	4.75316	1.76466	-1.4295	Down	8.2743e-18	4.30419e-17
26022	TMEM98	1808	419	168	24.2012	8.98742	-1.4291	Down	2.81656e-30	2.17349e-29
55006	TRMT61B	1856	152	61	8.55239	3.17889	-1.4278	Down	6.33972e-12	2.56813e-11
27332	ZNF638	6527	1742	700	27.8713	10.3731	-1.42593	Down	5.5048e-120	1.73721e-118
80173	IFT74	2183	199	80	9.51966	3.54454	-1.42531	Down	3.94136e-15	1.84569e-14
8148	TAF15	2166	2315	931	111.613	41.5734	-1.42477	Down	1.28817e-158	5.72183e-157
8629	JRK	9116	276	111	3.16174	1.17772	-1.42472	Down	2.15084e-20	1.22415e-19
412	STS	6377	179	72	2.93129	1.09204	-1.4245	Down	9.56152e-14	4.22103e-13
890	CCNA2	2811	1785	718	66.3131	24.7052	-1.42448	Down	1.02971e-122	3.35831e-121
2287	FKBP3	1353	778	313	60.0487	22.3754	-1.42422	Down	1.67122e-54	2.21688e-53
55876	GSDMB	1646	82	33	5.20243	1.93914	-1.42377	Down	4.99928e-07	1.5209e-06
51053	GMNN	1215	442	178	37.9899	14.1699	-1.42278	Down	1.19895e-31	9.59157e-31
839	CASP6	1661	509	205	32.0015	11.9374	-1.42265	Down	3.43526e-36	3.11013e-35
130340	AP1S3	4005	853	344	22.2417	8.30769	-1.42075	Down	2.24882e-59	3.27115e-58
84188	FAR1	5292	1529	618	30.1724	11.2952	-1.41752	Down	1.26574e-104	3.40988e-103
493869	GPX8	3750	131	53	3.64806	1.367	-1.41612	Down	2.33478e-10	8.70642e-10
34	ACADM	2627	640	259	25.4415	9.53595	-1.41573	Down	9.43594e-45	1.04015e-43
10111	RAD50	6597	2023	819	32.0237	12.0077	-1.41517	Down	1.83385e-137	6.88964e-136
85015	USP45	6388	321	130	5.24762	1.96835	-1.41467	Down	3.11352e-23	1.95619e-22
80224	NUBPL	3072	237	96	8.05655	3.02256	-1.41439	Down	1.50357e-17	7.7364e-17
9719	ADAMTSL2	4083	106	43	2.71112	1.01862	-1.41227	Down	1.30487e-08	4.38698e-08
84680	ACCS	2196	69	28	3.28125	1.23325	-1.41178	Down	4.70328e-06	1.33158e-05
115106	HAUS1	1185	207	84	18.2421	6.85623	-1.41178	Down	1.77633e-15	8.43758e-15
79968	WDR76	4037	478	194	12.3649	4.64801	-1.41157	Down	1.0502e-33	8.89556e-33
7697	ZNF138	2719	236	96	9.0641	3.41496	-1.40829	Down	2.2336e-17	1.13865e-16
79657	RPAP3	3687	767	312	21.7242	8.18475	-1.40829	Down	7.04466e-53	9.16138e-52
9855	FARP2	4061	204	83	5.24589	1.97683	-1.408	Down	3.22418e-15	1.51584e-14
6352	CCL5	1237	81	33	6.83813	2.58029	-1.40607	Down	7.48712e-07	2.2513e-06
3485	IGFBP2	1439	719	293	52.1783	19.6939	-1.4057	Down	1.52032e-49	1.84939e-48
23517	SKIV2L2	4222	1605	655	39.6989	15.0054	-1.40362	Down	3.96682e-108	1.10272e-106
128061	C1orf131	1486	414	169	29.094	11	-1.40322	Down	3.66836e-29	2.75759e-28
23091	ZC3H13	6409	2449	1000	39.9044	15.0916	-1.40281	Down	8.05344e-164	3.76919e-162
56339	METTL3	1975	350	143	18.5064	7.00315	-1.40195	Down	7.20356e-25	4.76441e-24
27346	TMEM97	2585	1013	414	40.9233	15.4904	-1.40154	Down	8.88536e-69	1.52236e-67
3398	ID2	1402	641	262	47.7455	18.075	-1.40137	Down	3.71198e-44	4.02224e-43
117145	THEM4	5172	907	371	18.3135	6.93808	-1.4003	Down	1.09401e-61	1.65984e-60
9310	ZNF235	3190	66	27	2.1606	0.818648	-1.40012	Down	8.67098e-06	2.40075e-05
23321	TRIM2	6792	1194	489	18.3581	6.96363	-1.39851	Down	1.75952e-80	3.50803e-79
55355	HJURP	3065	1067	437	36.3543	13.7903	-1.39847	Down	4.11522e-72	7.35501e-71
1060	CENPC1	3349	244	100	7.60846	2.88808	-1.39749	Down	1.00292e-17	5.18774e-17
8801	SUCLG2	2363	810	332	35.7967	13.5893	-1.39735	Down	4.15028e-55	5.59039e-54
64097	EPB41L4A	4707	78	32	1.7305	0.657552	-1.39602	Down	1.37491e-06	4.04393e-06
285753	CEP57L1	2915	117	48	4.1915	1.59267	-1.39602	Down	3.16558e-09	1.10789e-08
5721	PSME2	829	714	293	89.9427	34.1851	-1.39564	Down	1.07301e-48	1.28544e-47
2030	SLC29A1	2503	670	275	27.9535	10.6266	-1.39534	Down	8.69696e-46	9.8088e-45
7562	ZNF708	4003	241	99	6.28715	2.39207	-1.39415	Down	1.81539e-17	9.29175e-17
27293	SMPDL3B	1890	180	74	9.94564	3.78699	-1.39301	Down	2.1033e-13	9.12715e-13
51562	MBIP	1661	486	200	30.5554	11.6462	-1.39157	Down	1.52678e-33	1.28535e-32
79723	SUV39H2	3148	379	156	12.5726	4.79307	-1.39126	Down	1.66008e-26	1.15467e-25
9905	SGSM2	4882	464	191	9.92527	3.78408	-1.39117	Down	4.37776e-32	3.545e-31
3959	LGALS3BP	2277	685	282	31.4159	11.9787	-1.39102	Down	1.46251e-46	1.6792e-45
55592	GOLGA2P5	2453	68	28	2.8949	1.10404	-1.39072	Down	7.03976e-06	1.96487e-05
57001	ACN9	2068	136	56	6.86769	2.61916	-1.39072	Down	1.89203e-10	7.09533e-10
7267	TTC3	9021	2763	1138	31.9851	12.2015	-1.39035	Down	4.20466e-182	2.26178e-180
25936	NSL1	13233	483	199	3.81163	1.45452	-1.38987	Down	2.75218e-33	2.3041e-32
113235	SLC46A1	6507	330	136	5.29609	2.02154	-1.38947	Down	3.05674e-23	1.92125e-22
11335	CBX3	2330	2131	879	95.5102	36.4886	-1.38821	Down	1.40567e-140	5.36615e-139
3795	KHK	2433	162	67	6.95336	2.66353	-1.38437	Down	4.18388e-12	1.70651e-11
1021	CDK6	11733	5987	2478	53.2871	20.4276	-1.38327	Down	0	0
210	ALAD	3200	215	89	7.01634	2.69007	-1.38307	Down	1.42762e-15	6.80658e-15
[truncated: 763 more rows]
