# Supplementary material for: Integrating transcriptomics and proteomics to show that tanshinone IIA suppresses cell growth by blocking glucose metabolism in gastric cancer cells
Source: BMC Genomics. 2015 Feb 5;16(1):41. doi: 10.1186/s12864-015-1230-0 (PMC4328042; doi:10.1186/s12864-015-1230-0)
Supplement: Additional file 3: — The top 50 enrichment functions of RNA-seq-identified DEGs analyzed by MetaCore software. [file 12864_2015_1230_MOESM3_ESM.xlsx]

## Sheet: 工作表1
Additional file 3. The top 50 enrichment functions of RNA-seq-identified DEGs analyzed by MetaCore software.
			TIIA_input_DEGs_illumina_genelist
No.	Networks	Total	p-value	FDR	In Data	Network Objects from Active Data
1	Cell cycle_G2-M	206	9.61081e-13	9.21081e-11	75	Cyclin G, DNMT3B, Ubiquitin, TOP2 beta, ANAPC4, Condensin, UBC, Brca1, Cyclin B, PDGF-B, Cyclin B2, Brca2, Histone H3, HUS1, Miz-1, CDC25C, PTCH1, TRF1, Cyclin A2, BLM, CAP-G, PLK4 (STK18), FANCD2, CAP-G/G2, 14-3-3 sigma, EGFR, GTSE1, ATM, MAD2a, FOXM1, Lamin B1, GADD45 beta, 14-3-3, BUBR1, TOP2 alpha, CAP-H/H2, PDGF-A, LATS2, Lamin B, ETS2, GADD45 alpha, CAP-C, Cyclin A, CNAP1, Rad50, Cyclin G2,…
2	Cell cycle_Mitosis	179	1.15135e-12	9.21081e-11	68	Tubulin beta, Ubiquitin, ANAPC4, Condensin, Dynamin-1, ASPM, HZwint-1, Tubulin alpha, Cyclin B, Cyclin B2, Separase, Survivin, Histone H3, Karyopherin alpha 3, ANAPC1, CDC25C, CENP-A, CAP-G/G2, Cyclin F, PBK, MAD2a, AKIP, MKLP1, BUBR1, CAP-H/H2, SPBC25, Importin (karyopherin)-alpha, Rod, CAP-C, Cyclin A, CAP-D2/D3, KNSL1, Aurora-B, EML4, HEC, Cyclophilin G, CDC25A, CENP-C, HDAC6, TTK, TOP2, CENP-…
3	Cell cycle_S phase	149	6.1896e-10	3.09426e-08	55	Ubiquitin, TOP2 beta, POLE1, MCM3, PTMA, MCM7, Brca1, BRIP1, Cyclin B, Cyclin B2, CDC7, Separase, Brca2, Histone H3, Cyclin A2, PCAF, DP1, DDX11, POLD reg (p68), MCM10, ATM, MCM8, POLD reg (p12), DNA ligase IV, GADD45 beta, TOP2 alpha, MCM6, GADD45 alpha, Cyclin A, ChAF1 subunit B, ORC6L, ASK (Dbf4), TEP1, POLA1, POLE2, MCM2, TOP2, POLD cat (p125), p21, BUB1, ATR, HP1 alpha, Cyclin B1, Geminin, S…
4	Cell cycle_Core	115	7.73565e-10	3.09426e-08	46	MCM3, Condensin, MCM7, Cyclin B, Cyclin B2, CDC7, Separase, Survivin, CDC25C, CENP-A, CAP-G, DP1, p57, p19, MCM10, MCM8, MAD2a, Cyclin D, BUBR1, p15, MCM6, Rod, CAP-C, Cyclin A, Aurora-B, HEC, CDC25A, ORC6L, ASK (Dbf4), MCM2, TOP2, CENP-E, p21, BUB1, HP1 alpha, Cyclin B1, Emi1, p107, Aurora-A, WRN, CAP-E, Zwilch, CDK1 (p34), Cyclin E2, CDK7, CDK6
5	DNA damage_Checkpoint	124	1.23213e-09	3.94283e-08	48	Cyclin D2, Ubiquitin, CIA/ASF1, Heme oxygenase 1, I-kB, ANAPC4, RIF1, MRE11, Brca1, BRIP1, Cyclin B, Cyclin B2, Separase, HUS1, CDC25C, MRN complex, Cyclin A2, BLM, FANCD2, ATF-3, 14-3-3 sigma, ATM, MEK6(MAP2K6), DNA-PK, c-Jun, Cyclin D, MDM2, GADD45 beta, 14-3-3, Histone H2AX, GADD45 alpha, Cyclin A, Rad50, CDC25A, NF-kB, BTG2, p21, ATR, Bard1, c-Myc, Claspin, Nibrin, ATRIP, p53BP1, CDK1 (p34), …
6	DNA damage_DBS repair	116	1.26022e-08	3.36058e-07	44	Ubiquitin, TOP2 beta, Tip60, Sirtuin, MRE11, Brca1, BRIP1, Brca2, MeCP2, Histone H3, MRN complex, C1D, HMGB1, BLM, FANCD2, RAD54B, RAD54L, SMC6, ATM, DNA ligase IV, DNA-PK, NEK1, TOP2 alpha, FANCA, Histone H2AX, SMC5, PP2A regulatory, Rad50, ChAF1 subunit B, XRCC2, FANCL, TOP2, Sirtuin6, ATR, PSF, DNA polymerase eta, FANCM, PIR51, Nibrin, HMG1,2, WRN, ATRIP, Histone H4, p53BP1
7	Cytoskeleton_Spindle microtubules	109	5.22146e-08	1.19348e-06	41	Tubulin beta, Condensin, KIF4A, Tubulin beta 1, HZwint-1, Tubulin alpha, Cyclin B, HOOK1, Cyclin B2, Separase, CENP-A, GTSE1, MAP2, Tubulin delta, MAD2a, AKIP, MKLP1, BUBR1, MARK4, TUBGCP5, Importin (karyopherin)-alpha, Rod, CENPJ, DEEPEST, MID1, KNSL1, MKLP2, Aurora-B, EML4, HEC, CENP-C, TTK, CENP-E, BUB1, MCAK, Cyclin B1, Aurora-A, CENP-F, Zwilch, CDK1 (p34), Tubulin (in microtubules)
8	Cell cycle_G1-S	163	1.82809e-07	3.65619e-06	53	Cyclin D2, Ubiquitin, I-kB, ANAPC4, Brca1, HUS1, Karyopherin alpha 3, Cyclin A2, BLM, FANCD2, PCAF, DP1, p57, FBXW7, 14-3-3 sigma, p19, UHRF1, NFKBIE, ATM, Cyclin D, MDM2, GADD45 beta, 14-3-3, LATS2, Importin (karyopherin)-alpha, p15, UBE1C, ETS2, GADD45 alpha, Cyclin A, Skp2/TrCP/FBXW, Axin1, Fe65-like, CDC25A, SKP2, p21, ATR, Emi1, p107, c-Myc, Claspin, APP-BP1, Nibrin, ATRIP, Axin, CDK inhibit…
9	DNA damage_MMR repair	59	4.12642e-07	7.33586e-06	26	MutSalpha complex, MRE11, DNA polymerase zeta, DNA polymerase kappa, DNA polymerase iota, Brca1, MSH2, Brca2, MRN complex, BLM, POLD reg (p68), ATM, POLD reg (p12), Histone H2AX, Rad50, EXO1, Brca1/Bard1, POLD cat (p125), ATR, DNA polymerase eta, MSH6, Bard1, PMS1, Nibrin, ATRIP, p53BP1
10	Apoptosis_Apoptotic nucleus	159	3.07686e-06	4.92297e-05	49	Tip60, NRIF3, NF-kB2 (p100), DNA polymerase kappa, RelA (p65 NF-kB subunit), Brca1, PARP-1, Tubulin alpha, TIA-1, Separase, Histone H3, ROCK2, Caspase-6, BLM, FANCD2, iASPP, C/EBPbeta, Granzyme B, IEX1, ATM, Histone H2B, IRF5, DOCK1, DNA ligase IV, FOXO3A, DNA-PK, c-Myb, c-Jun, Protein p8, Lamin B1, GADD45 beta, Clusterin, DFF40 (CAD), PHAP1 (pp32), Lamin B, UBE1C, GADD45 alpha, Axin1, NF-kB, p21…
11	Cytoskeleton_Intermediate filaments	81	4.66023e-06	6.77851e-05	30	Plectin 1, Tubulin beta, Keratin 17, BPAG2, Desmin, PPL(periplakin), ROCK, Tubulin alpha, SYNE2, ROCK2, Keratin 18, Keratin 19, Keratin 8/18, Lamin B1, 14-3-3, Lamin B, Keratin 8, Nestin, Keratin 6A, BPAG1, TMPOA, TMPOB, Kinesin light chain, Plakophilin 2, Actin, Fimbrin, Peripherin, CDK1 (p34), Tubulin (in microtubules), Nesprin 1
12	Cell cycle_G1-S Growth factor regulation	195	6.51867e-05	0.000869156	53	Cyclin D2, SPHK1, MAD, LTBP3, I-kB, PI3K reg class IA (p85), cPKC (conventional), AP-1, NF-kB2 (p100), p70 S6 kinase1, RelA (p65 NF-kB subunit), PI3K reg class IA (p85-alpha), PKC, TL1A(TNFSF15), PI3K reg class IA, JunB, Cyclin A2, NF-kB2 (p52), TGF-beta 3, DP1, Tcf(Lef), p19, EGFR, c-Jun/c-Jun, G-protein alpha-i family, NFKBIE, NF-kB p52/RelB, TCF7L2 (TCF4), c-Jun, Cyclin D, MDM2, PDGF-A, p15, P…
13	Cell cycle_Meiosis	106	0.000238096	0.00293041	32	Tubulin beta, Ubiquitin, MutSalpha complex, MRE11, Brca1, Tubulin alpha, MSH2, Separase, Brca2, PI3K reg class IA, CDC25C, MRN complex, BLM, RAD54B, RAD54L, 14-3-3 sigma, EGFR, ATM, 14-3-3, NEK1, PP2A regulatory, Cyclin A, Rad50, ATR, Cyclin B1, HSP70, MSH6, c-Myc, PMS1, CDK1 (p34), CDK7, Tubulin (in microtubules)
14	Protein folding_Response to unfolded proteins	69	0.000368153	0.00420746	23	GRP78, EDEM, Cyclophilin 60, HSP22, XBP1, HSP27, Glutaredoxin, HSPA1B, HSPA6, ATF-4, HSP40, AIP, HSP10 (mitochondrial), UBC7, EKN1, IRE1, Kinesin light chain, HSP70, DNAJB2, A2M receptor, HSPA1A, HERP, SELS
15	Apoptosis_Anti-apoptosis mediated by external signals via NF-kB	111	0.000591244	0.00630661	32	COX-2 (PTGS2), Sequestosome 1(p62), I-kB, TNF-R2, c-IAP2, NGFR(TNFRSF16), PI3K reg class IA (p85), RelA (p65 NF-kB subunit), PDGF-B, Survivin, TL1A(TNFSF15), APRIL(TNFSF13), PI3K reg class IA, MyD88, c-IAP1, CSF2RA, Adenosine A1 receptor, G-protein alpha-i family, TLR4, PDGF-A, Bcl-XL, PP2A regulatory, VEGF-A, Bcl-10, NF-kB, PDGF-R-alpha, PDGF receptor, Bcl-6, c-Myc, TRAF5, PKA-cat (cAMP-dependen…
16	Development_EMT_Regulation of epithelial-to-mesenchymal transition	225	0.000899462	0.00899462	55	COX-2 (PTGS2), GAB2, ID2, HEY1, 4E-BP1, Desmin, I-kB, PI3K reg class IA (p85), AP-1, RelA (p65 NF-kB subunit), MTS1 (S100A4), PDGF-B, PI3K reg class IA, GAB1, Endothelin-1, PTEN, Claudin-2, TGF-beta 3, PINCH, SMURF1, Keratin 18, ETS1, BMP4, EGFR, G-protein alpha-i family, MEK6(MAP2K6), DOCK1, c-Jun, MKL2(MRTF-B), Monad, ALK-2, PDGF-A, SMURF, Keratin 8, NOTCH4, EGR1, Caldesmon, ACTA2, Nestin, TGF-…
17	DNA damage_Core	29	0.00113803	0.0107109	12	MRE11, Brca1, HUS1, MRN complex, ATM, DNA-PK, Histone H2AX, Rad50, ATR, Nibrin, ATRIP, p53BP1
18	Transcription_Chromatin modification	128	0.00195375	0.0173667	34	Tip60, HDAC9, EPC1, SUV39H2, BAF200, PML, Brca2, M33, Histone H3, Histone deacetylase class II, PCAF, RBBP7 (RbAp46), Histone H2B, SDS3, SUZ12, Mi-2 alpha, Histone H2AX, DNMT1, Histone H3.3, SMARCA5, HDAC6, HDAC5, LSD1, HP1 alpha, BAF60c, Histone H2, HP1 gamma, Histone H2A, H2AFZ, G9a, Histone H4, SETDB2, Histone H1, RUVBL1
19	Cytoskeleton_Cytoplasmic microtubules	115	0.00236188	0.018725	31	Tubulin beta, KIF1A, CLIP115, Tubulin beta 1, RhoF (Rif), Tubulin alpha, HOOK1, ARHGEF2, CDC25C, MLK2(MAP3K10), MAP2, Tubulin delta, Stathmin, MKLP1, MARK4, TUBGCP5, Tubulin alpha-1B, KTN1, Dynein, axonemal, heavy chains, MID1, MKLP2, EML4, HDAC6, Rabkinesin-6, KIF17, Kinesin light chain, TBCD, Dynein 2, cytoplasmic, heavy chain, SAP97 (DLG1), CDK1 (p34), Tubulin (in microtubules)
20	Inflammation_IL-10 anti-inflammatory response	87	0.00237516	0.018725	25	Cyclin D2, IRF8, Heme oxygenase 1, I-kB, NF-kB2 (p100), p70 S6 kinase1, MMP-13, TIA-1, PI3K reg class IA, MyD88, Cyclin A2, NF-kB2 (p52), TLR4, NFKBIE, NF-kB p52/RelB, MEK6(MAP2K6), FasR(CD95), Cyclin D, Bcl-XL, NF-kB, MIP-1-alpha, c-Myc, Pim-1, TIMP1, NF-kB p65/p65
21	Signal Transduction_TGF-beta, GDF and Activin signaling	154	0.00245766	0.018725	39	COX-2 (PTGS2), Cyclin D2, NOTCH4 (ICD4), Pyk2(FAK2), LTBP3, PI3K reg class IA (p85), AP-1, Calmodulin, PKC, Miz-1, PLC-beta, JunD, TGF-beta 3, SMURF1, FTase-alpha, EGFR, BAMBI, MEK6(MAP2K6), c-Jun, ALK-2, IRF7, p15, NOTCH4, PLAUR (uPAR), PP2A regulatory, Axin1, Evi-1, NF-kB, c-Jun/Fra-2, p21, DAB2, c-Kit, PLC-beta3, c-Myc, Axin, PAI1, PLC-beta1, IP3 receptor, CDK6
22	Cell adhesion_Cell junctions	162	0.0035522	0.0252378	40	Tubulin beta, Nectin-4, MAGI-1(BAIAP1), BPAG2, CRB3, ROCK, PI3K reg class IA (p85), ATP1B1, Tubulin alpha, ARHGEF2, PKC, Cadherin 11, PLC-beta, ROCK2, Endothelin-1, PTEN, Claudin-2, ARVCF, Tcf(Lef), Keratin 18, CDX2, Beta-fodrin, Keratin 8/18, Claudin-4, Nectin-3, 14-3-3, Keratin 8, ZO-3, Keratin 6A, BPAG1, Prr1, WNK4, Plakoglobin, Caveolin-1, Plakophilin 2, M-cadherin, PARD6, Actin, Connexin 31,…
23	Inflammation_Amphoterin signaling	118	0.00362794	0.0252378	31	I-kB, ROCK, PI3K reg class IA (p85), AP-1, NF-kB2 (p100), RelA (p65 NF-kB subunit), MMP-13, PI3K reg class IA (p85-alpha), PI3K reg class IA, ROCK2, HMGB1, MyD88, NF-kB2 (p52), MMP-1, S100B, c-Jun/c-Jun, TLR4, NFKBIE, NF-kB p52/RelB, c-Jun, S100P, IL1RN, NF-kB, c-Jun/Fra-1, c-Jun/Fra-2, MyHC, Actin, PAI1, PI3K reg class IA (p55-gamma), NF-kB p65/p65, RAGE
24	DNA damage_BER-NER repair	109	0.00395176	0.0263451	29	POLE1, UNG1, MRE11, NEIL3, DDB2, Brca1, PARP-1, DNA polymerase theta, ERCC-1, HUS1, MRN complex, POLD reg (p68), ATM, POLD reg (p12), NTH1, Histone H2AX, MPG, Rad50, XPA, Brca1/Bard1, POLE2, POLD cat (p125), ATR, Bard1, Nibrin, ATRIP, XPD, p53BP1, CDK7
25	Development_Neurogenesis_Axonal guidance	230	0.00432029	0.0276499	53	Semaphorin 3C, Neuropilin-2, Plexin B3, NGFR (ICD), Semaphorin 5A, ROCK, NGFR(TNFRSF16), cPKC (conventional), MENA, Calcineurin A (catalytic), Calmodulin, Calcyclin, cAMP-GEFI, RHO6, PI3K reg class IA, PLC-beta, NGFR (CTF), ROCK2, APOER2, Syntenin 2, ERM proteins, VASP, Ephrin-B, S100B, Synbindin, Ephrin-B receptor 2, Semaphorin 3F, Guanine deaminase, Ephrin-B3, NEK1, NckAP1, RP40, Ephrin-A5, Eph…
26	Proliferation_Positive regulation cell proliferation	221	0.00490872	0.0286499	51	RhoG, COX-2 (PTGS2), GAB2, ID2, Pyk2(FAK2), AP-1, Galpha(i)-specific amine GPCRs, G-protein alpha-15, p70 S6 kinase1, FGF18, Endostatin, cAMP-GEFI, PI3K reg class IA, TACSTD2 (TROP2), GAB1, ROCK2, Cardiotrophin-1, Endothelin-1, Fra-1, PLGF, DDX11, EGFR, G-protein alpha-i family, ISG20, c-Jun, EMP1 (Tmp), LIF, LIFR, MDM2, PUR-alpha, VIP receptor 1, Galpha(i)-specific peptide GPCRs, VEGF-A, Glypica…
27	Inflammation_MIF signaling	140	0.00498313	0.0286499	35	COX-2 (PTGS2), Cyclin D2, Ubiquitin, I-kB, NF-kB2 (p100), iNOS, PKC, PLC-beta, MyD88, NF-kB2 (p52), MMP-1, ETS, ETS1, cPLA2, TLR4, NFKBIE, NF-kB p52/RelB, Stathmin, c-Jun, Cyclin D, PHAP1 (pp32), ETS2, Cyclin A, ABCA1, SKP2, NF-kB, PLA2, PIB4, Cyclin B1, PLC-beta3, PKA-cat (cAMP-dependent), PLC-beta1, IP3 receptor, CDK1 (p34), NF-kB p65/p65
28	Reproduction_FSH-beta signaling pathway	160	0.00501373	0.0286499	39	Cyclin D2, 4E-BP1, Pyk2(FAK2), AP-1, p70 S6 kinase1, DUSP5, Calmodulin, CENP-I (FSHPRH1), Histone H3, PI3K reg class IA, CENP-A, LRH1, BMP4, EGFR, G-protein alpha-i family, PLC-delta 1, MEK6(MAP2K6), c-Jun, Cyclin D, ALK-2, TGM2, EGR1, PP2A regulatory, VEGF-A, Histone H3.3, SMAD1, TGF-alpha, NF-kB, PBX, CTGF, PEA3, Beta-arrestin1, PBX1, c-Myc, PKA-cat (cAMP-dependent), IBP, BTG1, IP3 receptor, ME…
29	Development_Regulation of angiogenesis	223	0.0059218	0.0325979	51	SPHK1, I-kB, Semaphorin 5A, ERK5 (MAPK7), RelA (p65 NF-kB subunit), PKC, PI3K reg class IA, PLC-beta, PTCH1, Endothelin-1, PCAF, Ephrin-B, HMDH, EGFR, G-protein alpha-i family, Patched, PLC-delta 1, MKL2(MRTF-B), FOXM1, PLC-delta, Clusterin, PDGF-A, HB-EGF, ID1, Ephrin-A5, COUP-TFII, Galpha(i)-specific peptide GPCRs, PLAUR (uPAR), VEGF-A, Ephrin-A receptors, Bcl-10, Galpha(q)-specific peptide GPC…
30	Signal transduction_WNT signaling	177	0.00611211	0.0325979	42	COX-2 (PTGS2), Cyclin D2, FZD2, Calcineurin A (catalytic), Calmodulin, Survivin, PLC-beta, ROCK2, PTEN, Fra-1, Cyclin A2, TGF-beta 3, Tcf(Lef), EGFR, G-protein alpha-i family, TCF7L2 (TCF4), MEK6(MAP2K6), c-Jun, LRP6, PPP2R5A, HB-EGF, PLAUR (uPAR), Casein kinase I, PP2A regulatory, VEGF-A, TGF-beta, Axin1, TGF-alpha, PKC-gamma, Cyclin B1, Progastrin, PLC-beta3, c-Myc, Dsh, Axin, PKA-cat (cAMP-dep…
31	Apoptosis_Death Domain receptors & caspases in apoptosis	123	0.00700393	0.0356615	31	TRUNDD(TNFRSF10D), CARD7, c-IAP2, NGFR(TNFRSF16), DR5(TNFRSF10B), PTMA, Birc6, PARP-1, Survivin, Caspase-6, TRIM35, c-IAP1, PEA15, CARD5, Granzyme B, FasR(CD95), DFF40 (CAD), NADE(NGFRAP1), TAJ(TNFRSF19), NOL3, CD137 ligand(TNFSF9), Bcl-10, DR4(TNFRSF10A), CIDE-B, FLASH, NALP12, TRAF5, A20, TOSO, FN14(TNFRSF12A), DEDD2
32	Reproduction_Male sex differentiation	246	0.00713231	0.0356615	55	Cyclin D2, AMD1, Bcl-W, Bax, NASP, STK39, HOOK1, Calmodulin, PKC, cAMP-GEFI, ITGA3, DAZAP, TGF-beta 3, RAD6, BMP4, HMDH, EGFR, NK31, ATM, Tubulin delta, Patched, ALK-2, Clusterin, PDGF-A, HB-EGF, Histone H2AX, PAFAH gamma, Cyclin A, BMPR1A, SMAD1, TGF-alpha, RKIP, PDGF-R-alpha, p21, PDGF receptor, TESK2, DDC, HSP70, Bcl-6, FASN, c-Myc, Histone H2, DAZAP2, Histone H2A, PKA-cat (cAMP-dependent), TB…
33	Signal transduction_NOTCH signaling	236	0.00745101	0.0361261	53	Ubiquitin, NOTCH4 (ICD4), Lunatic fringe, HEY1, 4E-BP1, I-kB, NOTCH3 (3ICD), PI3K reg class IA (p85), FZD2, p70 S6 kinase1, RelA (p65 NF-kB subunit), PI3K reg class IA (p85-alpha), PDGF-B, PI3K reg class IA, PTEN, TGF-beta 3, PCAF, FBXW7, EGFR, DVL-1, MAP2, MEK6(MAP2K6), c-Jun, ErbB3, PDGF-A, HB-EGF, EPAS1, eIF4B, NOTCH4, Fringe, FZD3, VEGF-A, TGF-beta, Skp2/TrCP/FBXW, TGF-alpha, SHP-1, SKP2, FZD…
34	Development_Neurogenesis_Synaptogenesis	180	0.00829307	0.0390262	42	MAGI-1(BAIAP1), Ionotropic glutamate receptor, Calmodulin, nAChR alpha, SAP102, Liprin-alpha4, APOER2, P/Q-type calcium channel alpha-1A subunit, Syntaxin 5, FGFR4, Ephrin-B, Syntrophin B, Synaptopodin, Homer 1, Ephrin-B receptor 2, RIMS3, Neuroligin, Bassoon, Dystroglycan, ErbB3, Ephrin-B3, MARK4, Homer, Nav1.6, NR2C, Kallikrein 6 (Neurosin), APOE, Liprin-alpha3, Ephrin-B receptor 1, KIF17, KCNQ…
35	Development_Hemopoiesis, Erythropoietin pathway	136	0.0100304	0.0458534	33	Cyclin D2, GAB2, I-kB, PI3K reg class IA (p85), AP-1, CISH, RelA (p65 NF-kB subunit), PI3K reg class IA (p85-alpha), Calmodulin, PI3K reg class IA, GAB1, K-RAS, Cyclin A2, NF-kB p52/RelB, FOXO3A, c-Jun, Cyclin D, PAK3, Bcl-XL, Cyclin A, SHP-1, NF-kB, SHIP, MGF, IP3R2, c-Kit, PKC-epsilon, c-Myc, Pim-1, IP3 receptor, PI3K reg class IA (p55-gamma), NF-kB p65/p65, Cyclin E2
36	Reproduction_Progesterone signaling	214	0.0107839	0.0479283	48	COX-2 (PTGS2), FKBP5, Tip60, Dynamin-1, PI3K reg class IA (p85), HPGD, AP-1, RelA (p65 NF-kB subunit), PI3K reg class IA (p85-alpha), Cyclin B2, Calmodulin, PI3K reg class IA, PLC-beta, CDC25C, NCOA3 (pCIP/SRC3), PCAF, Pdx-1 (IPF1), Tcf(Lef), EGFR, G-protein alpha-i family, GABA-A receptor alpha-3 subunit, PLC-delta 1, MEK6(MAP2K6), MAD2a, c-Jun, PLC-delta, HSP40, VEGF-A, Cyclin A, PKC-gamma, Gal…
37	Cell cycle_G1-S Interleukin regulation	128	0.0126599	0.0547453	31	Cyclin D2, I-kB, PI3K reg class IA (p85), AP-1, NF-kB2 (p100), p70 S6 kinase1, RelA (p65 NF-kB subunit), PI3K reg class IA (p85-alpha), PI3K reg class IA, JunB, Cyclin A2, NF-kB2 (p52), DP1, p19, c-Jun/c-Jun, NFKBIE, NF-kB p52/RelB, c-Jun, Cyclin D, MDM2, p15, Cyclin A, CDC25A, NF-kB, RelB (NF-kB subunit), p21, p107, c-Myc, PI3K reg class IA (p55-gamma), NF-kB p65/p65, CDK6
38	Apoptosis_Endoplasmic reticulum stress pathway	89	0.013772	0.0579872	23	I-kB, Bax, GRP78, Calcineurin A (catalytic), C/EBP zeta, EDEM, NUR77, NF-AT1(NFATC2), XBP1, NIPK, ERN2, eIF1, c-Jun, FasR(CD95), ATF-4, IP3R1, GADD34, NOXA, OASIS, IRE1, PUMA, Calpain 2(m), HERP
39	Development_Regulation of telomere length	53	0.0190644	0.0782128	15	MRE11, Brca1, MRN complex, TRF1, La protein, Rad50, TIN-2, hRap1, TEP1, p21, p107, c-Myc, Nibrin, TERT, CDK6
40	Reproduction_Spermatogenesis, motility and copulation	229	0.0235823	0.0943291	49	AMD1, NASP, Sp17, STK39, Calmodulin, PKC, cAMP-GEFI, DAZAP, TGF-beta 3, BMP4, HMDH, HSP27, EGFR, NK31, Keratin 19, Tissue kallikreins, ALK-2, Elafin, Clusterin, PDGF-A, HB-EGF, FANCA, Histone H2AX, BMPR1A, SMAD1, TGF-alpha, DNMT3A, Hyaluronidase, FANCL, PDGF-R-alpha, PDGF receptor, TESK2, DDC, BRD2, HSP70, SPRY4, c-Myc, Histone H2, DAZAP2, Histone H2A, PKA-cat (cAMP-dependent), TBX3, TESK1, BMP2,…
41	Cardiac development_Wnt_beta-catenin, Notch, VEGF, IP3 and integrin signaling	150	0.0247931	0.0967536	34	Semaphorin 3C, Neuropilin-2, ID2, HEY1, MEF2D, Calcineurin A (catalytic), Calmodulin, PTEN, Tcf(Lef), VANGL2, DVL-1, MKL2(MRTF-B), LRP6, ID3, IP3R1, ID1, ACTA2, VEGF-A, MEF2, Plakophilin 2, Troponin T, cardiac, CRP3 (MLP), MyHC, PLC-beta3, DLL4, Dsh, Troponin I, cardiac, SALL4, PKA-cat (cAMP-dependent), TBX3, Frizzled, PLC-beta1, IP3 receptor, GLI-2
42	Inflammation_IL-2 signaling	104	0.0256475	0.0977048	25	Cyclin D2, I-kB, PI3K reg class IA (p85), AP-1, NF-kB2 (p100), CISH, p70 S6 kinase1, RelA (p65 NF-kB subunit), Calcineurin A (catalytic), PI3K reg class IA (p85-alpha), NF-AT1(NFATC2), PTEN, NF-kB2 (p52), NFKBIE, NF-kB p52/RelB, c-Jun, Bcl-XL, SHP-1, PKC-gamma, NF-kB, PKC-epsilon, Neurogranin, NF-AT, IP3 receptor, NF-kB p65/p65
43	Development_Hedgehog signaling	254	0.0298942	0.109983	53	Ubiquitin, ID2, HEY1, SMAD5, BMAL1, G-protein alpha-12 family, FZD2, GAB1, ROCK2, ROR-alpha, PTCH1, SOX2, p57, FBXW7, BMP4, MLK2(MAP3K10), G-protein alpha-i family, Patched, TCF7L2 (TCF4), FOXM1, ALK-2, FOXE1, ID3, ETS2, ID1, COUP-TFII, EGR1, Casein kinase I, VEGF-A, Skp2/TrCP/FBXW, SMAD1, G-protein alpha-z, SKP2, FZD4, Plakoglobin, p21, PAX2, LHX1, Beta-arrestin1, Cyclin B1, DAB2, PBX1, FASN, c-…
44	Proliferation_Negative regulation of cell proliferation	184	0.0302453	0.109983	40	COX-2 (PTGS2), GAB2, IFI17, MAD, Mxi1, FGFR3, PI3K reg class IA (p85), PROX1, IBP2, WARS, Endostatin, SAP102, GAB1, MyD88, WIP1, TGF-beta 3, PCAF, RBBP7 (RbAp46), ETS1, G-protein alpha-i family, Sestrin 1, TOLLIP, MDM2, CCL3L1, p15, EGR1, Galpha(i)-specific peptide GPCRs, TGF-beta, SHP-1, BTG2, CGR11, p21, TIG3, IBP6, c-Myc, KLF4, IBP, BTG1, IL6RA, PAX6
45	Apoptosis_Anti-Apoptosis mediated by external signals via MAPK and JAK/STAT	179	0.0310639	0.110449	39	COX-2 (PTGS2), GAB2, c-IAP2, NGFR(TNFRSF16), PI3K reg class IA (p85), cPKC (conventional), Bax, PI3K reg class IA (p85-alpha), PDGF-B, Survivin, PI3K reg class IA, PLC-beta, JunD, GAB1, JunB, MyD88, c-IAP1, C/EBPbeta, G-protein alpha-i family, TLR4, MEK6(MAP2K6), c-Jun, PDGF-A, Bcl-XL, EGR1, Bcl-10, PDGF-R-alpha, PDGF receptor, Gastrin 17, BTF, PKC-epsilon, Fra-2, c-Myc, PARD6, Pim-1, PKA-cat (cA…
46	Inflammation_Protein C signaling	108	0.0392077	0.136375	25	SPHK1, Trypsin, I-kB, ROCK, G-protein alpha-12 family, NF-kB2 (p100), PLC-beta, ROCK2, MyD88, NF-kB2 (p52), PAR2, G-protein alpha-i family, TLR4, NFKBIE, NF-kB p52/RelB, c-Jun, NF-kB, PIB4, PLC-beta3, Coagulation factor V, Actin, PAI1, PLC-beta1, IP3 receptor, NF-kB p65/p65
47	Muscle contraction_Nitric oxide signaling in the cardiovascular system	124	0.040724	0.138635	28	AP-1, Calcineurin A (catalytic), iNOS, Calmodulin, AKAP6, PI3K reg class IA, PLC-beta, Endothelin-1, ETS1, G-protein alpha-i family, c-Jun, eNOS, EPAS1, ETS2, VEGF-A, KLF2, BDKRB2, AMPK alpha 1 subunit, PEA3, Caveolin-1, Beta-arrestin1, Troponin T, cardiac, PLC-beta3, PKC-epsilon, Troponin I, cardiac, PKA-cat (cAMP-dependent), IP3 receptor, FosB
48	Immune response_Phagocytosis	222	0.0454341	0.151447	46	Talin, Pyk2(FAK2), I-kB, Vitronectin, ROCK, PI3K reg class IA (p85), PIP5K1A, NF-kB2 (p100), RelA (p65 NF-kB subunit), APOA2, PI3K reg class IA (p85-alpha), PI3K reg class IA, PLC-beta, ROCK2, SR-BI, Myosin I, NF-kB2 (p52), ERM proteins, VASP, CORO1A(CLABP, TACO), Adenosine A1 receptor, TLR4, NFKBIE, NF-kB p52/RelB, DOCK1, c-Jun, C/EBP, Fc gamma RII beta, APOE, SHP-1, PKC-gamma, NF-kB, MLP, p67-p…
49	Cell adhesion_Cadherins	180	0.0506523	0.165395	38	Nectin-4, BPAG2, Cadherin 24, PI3K reg class IA (p85), P-cadherin, PKC, Cadherin 11, FHL2, PTEN, ITGA3, Protocadherin 7, VASP, ARVCF, Tcf(Lef), G-protein alpha-12, EGFR, Nectin-3, LRP6, Cadherin 18 (or 14), type II, Axin2, PTP-2, Casein kinase I, PTPR-mu, Axin1, BPAG1, SHP-1, Prr1, Plakoglobin, Plakophilin 2, DAB2, M-cadherin, Dsh, Actin, Axin, LI-cadherin, Frizzled, Harmonin, Tubulin (in microtu…
50	Proteolysis_ECM remodeling	85	0.0521982	0.167034	20	Laminin 5, Vitronectin, MMP-13, Endostatin, Alpha 1-antitrypsin, MMP-1, ADAM-TS14, Clusterin, PAI2, Fibromodulin, PLAUR (uPAR), Kallikrein 6 (Neurosin), CTGF, Collagen IV, PACE4, Osteonectin, PAI1, A2M receptor, TIMP1, Kallikrein 3 (PSA)
