# Supplementary material for: Integrating transcriptomics and proteomics to show that tanshinone IIA suppresses cell growth by blocking glucose metabolism in gastric cancer cells
Source: BMC Genomics. 2015 Feb 5;16(1):41. doi: 10.1186/s12864-015-1230-0 (PMC4328042; doi:10.1186/s12864-015-1230-0)
Supplement: Additional file 4: — Detailed information on iTRAQ identified proteins and peptide ratios (TIIA/Control). [file 12864_2015_1230_MOESM4_ESM.xlsx]

## Sheet: Instructions
Instructions for Additional file 4.
The following inforamtion is for the intepretation of protein and peptide ratios in Table S2:
Items	Definitatioin
AccNo	The Accession number in SwissProt database.
Protein Score	Mascot protein score.
Protein Mass	Molecular weight of the protein.
Normalized Ratio1 (116/114) (TIIA/Control)	Normalized ratio of raw ratio1 (116/114) (TIIA/Control). Representad as mean [+-] SD.
Normalized Ratio2 (117/115) (TIIA/Control)	Normalized ratio of raw ratio2 (117/115) (TIIA/Control). Representad as mean [+-] SD.
R-value	R-value of the protein. (See Materials and Methods for calculation details)
No. of identified peptides	The number of peptides assigned by Mascot. Multi-matches to peptides with the same sequence count separately.
No. of quantified peptides	The number of identified peptides used for ratio quantitation.
No. of identified unique peptides	The number of peptides assigned to the protein by Mascot. Multiple matches to peptides with the same sequence count as one.
Spectrum No.	The index number of MS/MS spectrum for Mascot search.
Peptide score	Mascot peptide score.
Peptide sequence	The sequence of matched peptide.
Charge	The charhe state of precursor ion.
Modification	The observed modification of peptide.
Int. m/z 114 (Control)	The ion intensity of reporter ion (114) in MS2 analysis.
Int. m/z 115 (Control)	The ion intensity of reporter ion (115) in MS2 analysis.
Int. m/z 116 (TIIA)	The ion intensity of reporter ion (116) in MS2 analysis.
Int. m/z 117 (TIIA)	The ion intensity of reporter ion (117) in MS2 analysis.
Ratio1 (116/114) (TIIA/Control)	The ratio of reporter ion pairs 116&114 of each peptide.
Ratio2 (117/115) (TIIA/Control)	The ratio of reporter ion pairs 117&115 of each peptide.
114&116 Labeled	The value is "True" if the peptide is labeled with iTRAQ 114&116 reagents.
115&117 Labeled	The value is "True" if the peptide is labeled with iTRAQ 115&117 reagents.
Unique	The value is "True" if the peptide is a non-degenerate peptide.

## Sheet: Additional file 4
Additional file 4. Detailed information on iTRAQ identified protein and peptide ratio (TIIA/Control)
MDHM_HUMAN: Malate dehydrogenase, mitochondrial
AccNo	Protein Score	Protein mass (Da)	Normalized Ratio1 (116/114) (TIIA/Control)	Normalized Ratio2 (117/115) (TIIA/Control)	No. of identified peptides	No. of quantified peptides	No. of identified unique peptides
P40926	46	35481	1.04976	1.47342	1	1	1
Spectrum No.	Peptide score	Peptide sequence	Charge	Modification	Int. m/z 114 (Control)	Int. m/z 115 (Control)	Int. m/z 116 (TIIA)	Int. m/z 117 (TIIA)	Ratio1 (116/114) (TIIA/Control)	Ratio2 (117/115) (TIIA/Control)	114&116 Labeled	115&117 Labeled	Unique
1791	46.08	IFGVTTLDIVR	2	iTRAQ4plex (N-term)	443.55	246.87	385.21	408.9	1.02	1.51	TRUE	TRUE	TRUE
S10AB_HUMAN: Protein S100-A11
AccNo	Protein Score	Protein mass (Da)	Normalized Ratio1 (116/114) (TIIA/Control)	Normalized Ratio2 (117/115) (TIIA/Control)	No. of identified peptides	No. of quantified peptides	No. of identified unique peptides
P31949	81	11733	3.2447	N/A	1	0	1
Spectrum No.	Peptide score	Peptide sequence	Charge	Modification	Int. m/z 114 (Control)	Int. m/z 115 (Control)	Int. m/z 116 (TIIA)	Int. m/z 117 (TIIA)	Ratio1 (116/114) (TIIA/Control)	Ratio2 (117/115) (TIIA/Control)	114&116 Labeled	115&117 Labeled	Unique
2602	80.93	TEFLSFMNTELAAFTK	3	iTRAQ4plex (K); iTRAQ4plex (N-term)	53.95	43.83	144.82	15.64	3.14	0.32	TRUE	FALSE	TRUE
ALDOA_HUMAN: Fructose-bisphosphate aldolase A
AccNo	Protein Score	Protein mass (Da)	Normalized Ratio1 (116/114) (TIIA/Control)	Normalized Ratio2 (117/115) (TIIA/Control)	No. of identified peptides	No. of quantified peptides	No. of identified unique peptides
P04075	196	39395	0.84172	0.765916	6	5	5
Spectrum No.	Peptide score	Peptide sequence	Charge	Modification	Int. m/z 114 (Control)	Int. m/z 115 (Control)	Int. m/z 116 (TIIA)	Int. m/z 117 (TIIA)	Ratio1 (116/114) (TIIA/Control)	Ratio2 (117/115) (TIIA/Control)	114&116 Labeled	115&117 Labeled	Unique
904	42.08	ALQASALK	2	iTRAQ4plex (K); iTRAQ4plex (N-term)	179.63	106.19	112.33	22.58	0.73	0.19	TRUE	TRUE	TRUE
1235	53.01	QLLLTADDR	2	iTRAQ4plex (N-term)	523.33	641.25	489.2	575.67	1.09	0.82	TRUE	TRUE	TRUE
2171	41.52	ADDGRPFPQVIK	3	iTRAQ4plex (K); iTRAQ4plex (N-term)	1790.54	1529.58	1172.64	1381.04	0.77	0.82	TRUE	TRUE	TRUE
2370	62.66	FSHEEIAMATVTALR	3	iTRAQ4plex (N-term)	601.83	644.99	488.55	506.36	0.95	0.71	TRUE	TRUE	TRUE
2647	68.46	IGEHTPSALAIMENANVLAR	3	iTRAQ4plex (N-term)	62.58	43.22	44.55	82.29	0.83	1.73	TRUE	TRUE	TRUE
2648	97.63	IGEHTPSALAIMENANVLAR	3	iTRAQ4plex (N-term)	306.8	349.35	105.4	285.92	0.4	0.74	TRUE	TRUE	TRUE
ANXA2_HUMAN: Annexin A2
AccNo	Protein Score	Protein mass (Da)	Normalized Ratio1 (116/114) (TIIA/Control)	Normalized Ratio2 (117/115) (TIIA/Control)	No. of identified peptides	No. of quantified peptides	No. of identified unique peptides
P07355	412	38580	1.24651	1.1877	16	14	12
Spectrum No.	Peptide score	Peptide sequence	Charge	Modification	Int. m/z 114 (Control)	Int. m/z 115 (Control)	Int. m/z 116 (TIIA)	Int. m/z 117 (TIIA)	Ratio1 (116/114) (TIIA/Control)	Ratio2 (117/115) (TIIA/Control)	114&116 Labeled	115&117 Labeled	Unique
711	46.88	ELASALK	2	iTRAQ4plex (K); iTRAQ4plex (N-term)	1439.9	1266.77	1208.48	1563.76	0.98	1.12	TRUE	TRUE	TRUE
747	58.57	LMVALAK	2	iTRAQ4plex (K); iTRAQ4plex (N-term)	2374.59	2300.18	2662.34	2960.88	1.31	1.17	TRUE	TRUE	TRUE
749	53.24	LMVALAK	2	iTRAQ4plex (K); iTRAQ4plex (N-term)	145.42	295.05	349.62	603.44	2.82	1.86	TRUE	TRUE	TRUE
1159	47.7	DLYDAGVK	2	iTRAQ4plex (K); iTRAQ4plex (N-term)	37.4	62.79	22.77	159.17	0.71	2.31	TRUE	TRUE	TRUE
1207	45.19	WISIMTER	2	iTRAQ4plex (N-term)	1293.51	1766.39	1611.83	1954.17	1.46	1.01	TRUE	TRUE	TRUE
1210	49.69	WISIMTER	2	iTRAQ4plex (N-term)	189.5	197.91	229.47	262.7	1.42	1.21	TRUE	TRUE	TRUE
1378	54.59	AYTNFDAER	2	iTRAQ4plex (N-term)	333.94	188.33	267.91	430.94	0.94	2.08	TRUE	TRUE	TRUE
1463	46.78	QDIAFAYQR	2	iTRAQ4plex (N-term)	409.68	220.56	229.52	368.85	0.66	1.52	TRUE	TRUE	TRUE
1784	55.41	DALNIETAIK	2	iTRAQ4plex (K); iTRAQ4plex (N-term)	402.21	417.2	322.59	519.03	0.94	1.13	TRUE	TRUE	TRUE
1812	50.64	TNQELQEINR	2	iTRAQ4plex (N-term)	110.93	297.16	133.44	170.85	1.41	0.52	TRUE	TRUE	TRUE
2246	87.26	GVDEVTIVNILTNR	3	iTRAQ4plex (N-term)	183.46	128.17	218.82	306.64	1.4	2.18	TRUE	TRUE	TRUE
2247	96.23	GVDEVTIVNILTNR	3	iTRAQ4plex (N-term)	46.13	7.27	18.98	0	0.48	0	TRUE	FALSE	TRUE
2470	72.17	SALSGHLETVILGLLK	3	iTRAQ4plex (K); iTRAQ4plex (N-term)	556.77	437.9	610.31	660.99	1.28	1.37	TRUE	TRUE	TRUE
2471	62.77	SALSGHLETVILGLLK	3	iTRAQ4plex (K); iTRAQ4plex (N-term)	119.66	91.8	71.32	67.93	0.7	0.67	TRUE	TRUE	TRUE
2576	54.08	TDLEKDIISDTSGDFR	3	iTRAQ4plex (K); iTRAQ4plex (N-term)	464.81	359.47	403.78	671.15	1.02	1.7	TRUE	TRUE	TRUE
2626	41.26	RAEDGSVIDYELIDQDAR	3	iTRAQ4plex (N-term)	18.88	23.07	17.99	51.1	1.12	2.02	FALSE	TRUE	TRUE
RS16_HUMAN: 40S ribosomal protein S16
AccNo	Protein Score	Protein mass (Da)	Normalized Ratio1 (116/114) (TIIA/Control)	Normalized Ratio2 (117/115) (TIIA/Control)	No. of identified peptides	No. of quantified peptides	No. of identified unique peptides
P62249	65	16435	1.73588	0.348451	1	1	1
Spectrum No.	Peptide score	Peptide sequence	Charge	Modification	Int. m/z 114 (Control)	Int. m/z 115 (Control)	Int. m/z 116 (TIIA)	Int. m/z 117 (TIIA)	Ratio1 (116/114) (TIIA/Control)	Ratio2 (117/115) (TIIA/Control)	114&116 Labeled	115&117 Labeled	Unique
1804	64.57	LLEPVLLLGK	2	iTRAQ4plex (K); iTRAQ4plex (N-term)	117.13	409.41	168.21	160.37	1.68	0.36	TRUE	TRUE	TRUE
NDKB_HUMAN: Nucleoside diphosphate kinase B
AccNo	Protein Score	Protein mass (Da)	Normalized Ratio1 (116/114) (TIIA/Control)	Normalized Ratio2 (117/115) (TIIA/Control)	No. of identified peptides	No. of quantified peptides	No. of identified unique peptides
P22392	142	17287	0.745923	1.10214	5	5	3
Spectrum No.	Peptide score	Peptide sequence	Charge	Modification	Int. m/z 114 (Control)	Int. m/z 115 (Control)	Int. m/z 116 (TIIA)	Int. m/z 117 (TIIA)	Ratio1 (116/114) (TIIA/Control)	Ratio2 (117/115) (TIIA/Control)	114&116 Labeled	115&117 Labeled	Unique
992	49.48	GLVGEIIK	2	iTRAQ4plex (K); iTRAQ4plex (N-term)	765.32	700.7	505.86	920.41	0.77	1.2	TRUE	TRUE	TRUE
993	51.83	GLVGEIIK	2	iTRAQ4plex (K); iTRAQ4plex (N-term)	164.19	123.53	72.33	123.1	0.52	0.91	TRUE	TRUE	TRUE
2556	58.51	VMLGETNPADSKPGTIR	3	iTRAQ4plex (K); iTRAQ4plex (N-term)	551.77	320.5	271.68	472.86	0.58	1.34	TRUE	TRUE	TRUE
2557	65.36	VMLGETNPADSKPGTIR	3	iTRAQ4plex (K); iTRAQ4plex (N-term)	54.11	86.54	62.59	55.36	1.35	0.58	TRUE	TRUE	TRUE
2677	43.55	EISLWFKPEELVDYK	3	2 iTRAQ4plex (K); iTRAQ4plex (N-term)	41.48	73.34	60.63	44.64	1.71	0.55	TRUE	TRUE	TRUE
PSB3_HUMAN: Proteasome subunit beta type-3
AccNo	Protein Score	Protein mass (Da)	Normalized Ratio1 (116/114) (TIIA/Control)	Normalized Ratio2 (117/115) (TIIA/Control)	No. of identified peptides	No. of quantified peptides	No. of identified unique peptides
P49720	105	22933	1.71745	1.88043	1	1	1
Spectrum No.	Peptide score	Peptide sequence	Charge	Modification	Int. m/z 114 (Control)	Int. m/z 115 (Control)	Int. m/z 116 (TIIA)	Int. m/z 117 (TIIA)	Ratio1 (116/114) (TIIA/Control)	Ratio2 (117/115) (TIIA/Control)	114&116 Labeled	115&117 Labeled	Unique
2534	104.67	LYIGLAGLATDVQTVAQR	3	iTRAQ4plex (N-term)	101.2	99.14	143.79	209.57	1.66	1.92	TRUE	TRUE	TRUE
TPIS_HUMAN: Triosephosphate isomerase
AccNo	Protein Score	Protein mass (Da)	Normalized Ratio1 (116/114) (TIIA/Control)	Normalized Ratio2 (117/115) (TIIA/Control)	No. of identified peptides	No. of quantified peptides	No. of identified unique peptides
P60174	63	30772	1.17263	1.55098	1	1	1
Spectrum No.	Peptide score	Peptide sequence	Charge	Modification	Int. m/z 114 (Control)	Int. m/z 115 (Control)	Int. m/z 116 (TIIA)	Int. m/z 117 (TIIA)	Ratio1 (116/114) (TIIA/Control)	Ratio2 (117/115) (TIIA/Control)	114&116 Labeled	115&117 Labeled	Unique
2308	62.77	TATPQQAQEVHEK	3	iTRAQ4plex (K); iTRAQ4plex (N-term)	111.11	88.9	107.79	155	1.14	1.59	TRUE	TRUE	TRUE
H4_HUMAN: Histone H4
AccNo	Protein Score	Protein mass (Da)	Normalized Ratio1 (116/114) (TIIA/Control)	Normalized Ratio2 (117/115) (TIIA/Control)	No. of identified peptides	No. of quantified peptides	No. of identified unique peptides
P62805	406	11360	0.995985	0.985428	14	14	6
Spectrum No.	Peptide score	Peptide sequence	Charge	Modification	Int. m/z 114 (Control)	Int. m/z 115 (Control)	Int. m/z 116 (TIIA)	Int. m/z 117 (TIIA)	Ratio1 (116/114) (TIIA/Control)	Ratio2 (117/115) (TIIA/Control)	114&116 Labeled	115&117 Labeled	Unique
1058	52.24	VFLENVIR	2	iTRAQ4plex (N-term)	10094.5	9810.13	8154.3	10046.9	0.95	0.93	TRUE	TRUE	TRUE
1059	58.66	VFLENVIR	2	iTRAQ4plex (N-term)	829.65	912.98	973.28	1172.58	1.37	1.17	TRUE	TRUE	TRUE
1658	67.76	ISGLIYEETR	2	iTRAQ4plex (N-term)	3753.04	3321.08	2981.77	3758.94	0.93	1.03	TRUE	TRUE	TRUE
1659	56.46	ISGLIYEETR	2	iTRAQ4plex (N-term)	308.9	201.75	207.72	328.77	0.79	1.48	TRUE	TRUE	TRUE
1867	62.23	DAVTYTEHAK	3	iTRAQ4plex (K); iTRAQ4plex (N-term)	1454.42	1342.2	1458.83	1574.23	1.17	1.07	TRUE	TRUE	TRUE
1868	56.68	DAVTYTEHAK	3	iTRAQ4plex (K); iTRAQ4plex (N-term)	272.43	195.86	164.71	207.36	0.71	0.96	TRUE	TRUE	TRUE
2121	48.68	TVTAMDVVYALK	3	iTRAQ4plex (K); iTRAQ4plex (N-term)	670.56	752.68	594.29	884.62	1.04	1.07	TRUE	TRUE	TRUE
2122	103.78	TVTAMDVVYALK	2	iTRAQ4plex (K); iTRAQ4plex (N-term)	117.93	121.94	79.17	119.52	0.79	0.89	TRUE	TRUE	TRUE
2123	49.09	TVTAMDVVYALK	3	iTRAQ4plex (K); iTRAQ4plex (N-term)	154.14	90.41	45.59	87.6	0.35	0.88	TRUE	TRUE	TRUE
2124	97.2	TVTAMDVVYALK	2	iTRAQ4plex (K); iTRAQ4plex (N-term)	1748.64	1675.84	1237.07	1915.12	0.83	1.04	TRUE	TRUE	TRUE
2146	57.52	DNIQGITKPAIR	3	iTRAQ4plex (K); iTRAQ4plex (N-term)	4451.85	3961.48	3606.45	4697.45	0.95	1.08	TRUE	TRUE	TRUE
2147	48.64	DNIQGITKPAIR	3	iTRAQ4plex (K); iTRAQ4plex (N-term)	488.02	681.3	426.44	571.1	1.02	0.76	TRUE	TRUE	TRUE
2406	63.19	KTVTAMDVVYALK	3	2 iTRAQ4plex (K); iTRAQ4plex (N-term)	931.03	853.79	896.34	1127.64	1.13	1.2	TRUE	TRUE	TRUE
2407	53.12	KTVTAMDVVYALK	3	2 iTRAQ4plex (K); iTRAQ4plex (N-term)	110.39	72.23	91.16	87.57	0.97	1.1	TRUE	TRUE	TRUE
SMD3_HUMAN: Small nuclear ribonucleoprotein Sm D3
AccNo	Protein Score	Protein mass (Da)	Normalized Ratio1 (116/114) (TIIA/Control)	Normalized Ratio2 (117/115) (TIIA/Control)	No. of identified peptides	No. of quantified peptides	No. of identified unique peptides
P62318	45	13907	0.612323	1.25025	1	1	1
Spectrum No.	Peptide score	Peptide sequence	Charge	Modification	Int. m/z 114 (Control)	Int. m/z 115 (Control)	Int. m/z 116 (TIIA)	Int. m/z 117 (TIIA)	Ratio1 (116/114) (TIIA/Control)	Ratio2 (117/115) (TIIA/Control)	114&116 Labeled	115&117 Labeled	Unique
1792	44.74	FLILPDMLK	2	iTRAQ4plex (K); iTRAQ4plex (N-term)	209.88	101.07	106.32	142.05	0.59	1.28	TRUE	TRUE	TRUE
TCPG_HUMAN: T-complex protein 1 subunit gamma
AccNo	Protein Score	Protein mass (Da)	Normalized Ratio1 (116/114) (TIIA/Control)	Normalized Ratio2 (117/115) (TIIA/Control)	No. of identified peptides	No. of quantified peptides	No. of identified unique peptides
P49368	56	60495	1.80767	0.430594	1	1	1
Spectrum No.	Peptide score	Peptide sequence	Charge	Modification	Int. m/z 114 (Control)	Int. m/z 115 (Control)	Int. m/z 116 (TIIA)	Int. m/z 117 (TIIA)	Ratio1 (116/114) (TIIA/Control)	Ratio2 (117/115) (TIIA/Control)	114&116 Labeled	115&117 Labeled	Unique
1	56.25	TAVETAVLLLR	2	iTRAQ4plex (N-term)	180.41	269.91	269.8	130.65	1.75	0.44	TRUE	TRUE	TRUE
HNRDL_HUMAN: Heterogeneous nuclear ribonucleoprotein D-like
AccNo	Protein Score	Protein mass (Da)	Normalized Ratio1 (116/114) (TIIA/Control)	Normalized Ratio2 (117/115) (TIIA/Control)	No. of identified peptides	No. of quantified peptides	No. of identified unique peptides
O14979	63	46409	0.753721	0.866091	2	2	1
Spectrum No.	Peptide score	Peptide sequence	Charge	Modification	Int. m/z 114 (Control)	Int. m/z 115 (Control)	Int. m/z 116 (TIIA)	Int. m/z 117 (TIIA)	Ratio1 (116/114) (TIIA/Control)	Ratio2 (117/115) (TIIA/Control)	114&116 Labeled	115&117 Labeled	Unique
1292	53.97	GFGFVLFK	2	iTRAQ4plex (K); iTRAQ4plex (N-term)	486.92	482.39	249.65	533.35	0.6	1.01	TRUE	TRUE	TRUE
1293	42.96	GFGFVLFK	2	iTRAQ4plex (K); iTRAQ4plex (N-term)	43.7	120.19	81.22	53.33	2.18	0.4	TRUE	TRUE	TRUE
TIF1B_HUMAN: Transcription intermediary factor 1-beta
AccNo	Protein Score	Protein mass (Da)	Normalized Ratio1 (116/114) (TIIA/Control)	Normalized Ratio2 (117/115) (TIIA/Control)	No. of identified peptides	No. of quantified peptides	No. of identified unique peptides
Q13263	68	88493	1.60631	0.436218	2	2	2
Spectrum No.	Peptide score	Peptide sequence	Charge	Modification	Int. m/z 114 (Control)	Int. m/z 115 (Control)	Int. m/z 116 (TIIA)	Int. m/z 117 (TIIA)	Ratio1 (116/114) (TIIA/Control)	Ratio2 (117/115) (TIIA/Control)	114&116 Labeled	115&117 Labeled	Unique
1399	48.07	MAILQIMK	2	iTRAQ4plex (K); iTRAQ4plex (N-term)	84.44	77.91	35.79	35.01	0.5	0.41	TRUE	TRUE	TRUE
2119	57.91	FQWDLNAWTK	2	iTRAQ4plex (K); iTRAQ4plex (N-term)	46.3	149.57	137.95	76.54	3.49	0.47	TRUE	TRUE	TRUE
HNRPF_HUMAN: Heterogeneous nuclear ribonucleoprotein F
AccNo	Protein Score	Protein mass (Da)	Normalized Ratio1 (116/114) (TIIA/Control)	Normalized Ratio2 (117/115) (TIIA/Control)	No. of identified peptides	No. of quantified peptides	No. of identified unique peptides
P52597	116	45643	0.510209	0.784616	2	2	2
Spectrum No.	Peptide score	Peptide sequence	Charge	Modification	Int. m/z 114 (Control)	Int. m/z 115 (Control)	Int. m/z 116 (TIIA)	Int. m/z 117 (TIIA)	Ratio1 (116/114) (TIIA/Control)	Ratio2 (117/115) (TIIA/Control)	114&116 Labeled	115&117 Labeled	Unique
2604	52.44	ATENDIYNFFSPLNPVR	3	iTRAQ4plex (N-term)	139.99	97.45	158.12	53.94	1.32	0.5	TRUE	TRUE	TRUE
2614	90.29	ITGEAFVQFASQELAEK	3	iTRAQ4plex (K); iTRAQ4plex (N-term)	399.39	248.21	69.55	250.94	0.2	0.92	TRUE	TRUE	TRUE
RS13_HUMAN: 40S ribosomal protein S13
AccNo	Protein Score	Protein mass (Da)	Normalized Ratio1 (116/114) (TIIA/Control)	Normalized Ratio2 (117/115) (TIIA/Control)	No. of identified peptides	No. of quantified peptides	No. of identified unique peptides
P62277	95	17212	0.902214	1.12512	2	2	2
Spectrum No.	Peptide score	Peptide sequence	Charge	Modification	Int. m/z 114 (Control)	Int. m/z 115 (Control)	Int. m/z 116 (TIIA)	Int. m/z 117 (TIIA)	Ratio1 (116/114) (TIIA/Control)	Ratio2 (117/115) (TIIA/Control)	114&116 Labeled	115&117 Labeled	Unique
2225	51.27	KGLTPSQIGVILR	3	iTRAQ4plex (K); iTRAQ4plex (N-term)	366.99	303.14	241.24	309.69	0.77	0.93	TRUE	TRUE	TRUE
2501	72.63	GLAPDLPEDLYHLIK	3	iTRAQ4plex (K); iTRAQ4plex (N-term)	370.12	308.16	308.94	463.48	0.98	1.37	TRUE	TRUE	TRUE
ATAD5_HUMAN: ATPase family AAA domain-containing protein 5
AccNo	Protein Score	Protein mass (Da)	Normalized Ratio1 (116/114) (TIIA/Control)	Normalized Ratio2 (117/115) (TIIA/Control)	No. of identified peptides	No. of quantified peptides	No. of identified unique peptides
Q96QE3	44	207441	1.84277	2.16585	1	1	1
Spectrum No.	Peptide score	Peptide sequence	Charge	Modification	Int. m/z 114 (Control)	Int. m/z 115 (Control)	Int. m/z 116 (TIIA)	Int. m/z 117 (TIIA)	Ratio1 (116/114) (TIIA/Control)	Ratio2 (117/115) (TIIA/Control)	114&116 Labeled	115&117 Labeled	Unique
1273	44.17	GSFLKEKNK	2	iTRAQ4plex (K)	1336.28	1029.83	2037.19	2507.36	1.79	2.22	TRUE	TRUE	TRUE
IF5_HUMAN: Eukaryotic translation initiation factor 5
AccNo	Protein Score	Protein mass (Da)	Normalized Ratio1 (116/114) (TIIA/Control)	Normalized Ratio2 (117/115) (TIIA/Control)	No. of identified peptides	No. of quantified peptides	No. of identified unique peptides
P55010	51	49192	4.80746	0.543242	1	1	1
Spectrum No.	Peptide score	Peptide sequence	Charge	Modification	Int. m/z 114 (Control)	Int. m/z 115 (Control)	Int. m/z 116 (TIIA)	Int. m/z 117 (TIIA)	Ratio1 (116/114) (TIIA/Control)	Ratio2 (117/115) (TIIA/Control)	114&116 Labeled	115&117 Labeled	Unique
1802	51.02	VNILFDFVK	2	iTRAQ4plex (K); iTRAQ4plex (N-term)	52.67	153.32	209.48	93.63	4.66	0.56	TRUE	TRUE	TRUE
PDIA1_HUMAN: Protein disulfide-isomerase
AccNo	Protein Score	Protein mass (Da)	Normalized Ratio1 (116/114) (TIIA/Control)	Normalized Ratio2 (117/115) (TIIA/Control)	No. of identified peptides	No. of quantified peptides	No. of identified unique peptides
P07237	86	57081	0.671585	0.748955	3	3	2
Spectrum No.	Peptide score	Peptide sequence	Charge	Modification	Int. m/z 114 (Control)	Int. m/z 115 (Control)	Int. m/z 116 (TIIA)	Int. m/z 117 (TIIA)	Ratio1 (116/114) (TIIA/Control)	Ratio2 (117/115) (TIIA/Control)	114&116 Labeled	115&117 Labeled	Unique
1461	60.93	ILEFFGLK	2	iTRAQ4plex (K); iTRAQ4plex (N-term)	862.91	1017.72	597.96	794.23	0.81	0.71	TRUE	TRUE	TRUE
1462	43.12	ILEFFGLK	2	iTRAQ4plex (K); iTRAQ4plex (N-term)	83.54	69.51	27.96	77.65	0.39	1.02	TRUE	TRUE	TRUE
1534	54.21	ENLLDFIK	2	iTRAQ4plex (K); iTRAQ4plex (N-term)	548.99	499.46	204.95	464.01	0.44	0.85	TRUE	TRUE	TRUE
RL14_HUMAN: 60S ribosomal protein L14
AccNo	Protein Score	Protein mass (Da)	Normalized Ratio1 (116/114) (TIIA/Control)	Normalized Ratio2 (117/115) (TIIA/Control)	No. of identified peptides	No. of quantified peptides	No. of identified unique peptides
P50914	80	23417	0.772326	0.714722	1	1	1
Spectrum No.	Peptide score	Peptide sequence	Charge	Modification	Int. m/z 114 (Control)	Int. m/z 115 (Control)	Int. m/z 116 (TIIA)	Int. m/z 117 (TIIA)	Ratio1 (116/114) (TIIA/Control)	Ratio2 (117/115) (TIIA/Control)	114&116 Labeled	115&117 Labeled	Unique
1999	79.62	LVAIVDVIDQNR	2	iTRAQ4plex (N-term)	329.95	323.89	210.82	260.23	0.75	0.73	TRUE	TRUE	TRUE
H31T_HUMAN: Histone H3.1t
AccNo	Protein Score	Protein mass (Da)	Normalized Ratio1 (116/114) (TIIA/Control)	Normalized Ratio2 (117/115) (TIIA/Control)	No. of identified peptides	No. of quantified peptides	No. of identified unique peptides
Q16695	95	15499	1.02074	0.96181	5	5	3
Spectrum No.	Peptide score	Peptide sequence	Charge	Modification	Int. m/z 114 (Control)	Int. m/z 115 (Control)	Int. m/z 116 (TIIA)	Int. m/z 117 (TIIA)	Ratio1 (116/114) (TIIA/Control)	Ratio2 (117/115) (TIIA/Control)	114&116 Labeled	115&117 Labeled	Unique
617	43.75	VTIMPK	2	iTRAQ4plex (K); iTRAQ4plex (N-term)	2033.84	1878.16	1473.38	2258.74	0.85	1.09	TRUE	TRUE	TRUE
1073	50.11	EIAQDFK	2	iTRAQ4plex (K); iTRAQ4plex (N-term)	4388.39	4459.14	3584.74	4755.39	0.96	0.97	TRUE	TRUE	TRUE
1074	49.59	EIAQDFK	2	iTRAQ4plex (K); iTRAQ4plex (N-term)	399.3	352.54	490.82	323.47	1.44	0.83	TRUE	TRUE	TRUE
1190	50.53	YRPGTVALR	3	iTRAQ4plex (N-term)	3101.74	2924.27	2597.85	2965.52	0.98	0.92	TRUE	TRUE	TRUE
1197	53.38	YRPGTVALR	3	iTRAQ4plex (N-term)	238.13	238.98	434.13	350.19	2.13	1.33	TRUE	TRUE	TRUE
K1C18_HUMAN: Keratin, type I cytoskeletal 18
AccNo	Protein Score	Protein mass (Da)	Normalized Ratio1 (116/114) (TIIA/Control)	Normalized Ratio2 (117/115) (TIIA/Control)	No. of identified peptides	No. of quantified peptides	No. of identified unique peptides
P05783	350	48029	1.37743	1.2761	14	8	6
Spectrum No.	Peptide score	Peptide sequence	Charge	Modification	Int. m/z 114 (Control)	Int. m/z 115 (Control)	Int. m/z 116 (TIIA)	Int. m/z 117 (TIIA)	Ratio1 (116/114) (TIIA/Control)	Ratio2 (117/115) (TIIA/Control)	114&116 Labeled	115&117 Labeled	Unique
550	49.35	LAADDFR	2	iTRAQ4plex (N-term)	4479.35	3884.3	3756.23	4819.16	0.98	1.13	FALSE	FALSE	FALSE
552	44.29	LAADDFR	2	iTRAQ4plex (N-term)	889.06	653.39	1188.08	821.11	1.56	1.14	FALSE	FALSE	FALSE
629	40.49	LASYLDR	2	iTRAQ4plex (N-term)	1185.51	782.96	1096.58	1488.48	1.08	1.73	TRUE	TRUE	TRUE
977	58.27	AQYDELAR	2	iTRAQ4plex (N-term)	84.51	74.59	166.63	167.31	2.31	2.04	TRUE	TRUE	TRUE
1230	53.41	IVLQIDNAR	2	iTRAQ4plex (N-term)	1826.87	1541.73	2025.47	2436.96	1.3	1.44	FALSE	FALSE	FALSE
1231	52.63	IVLQIDNAR	2	iTRAQ4plex (N-term)	165.57	259.43	343.94	458.57	2.43	1.61	FALSE	FALSE	FALSE
1854	51.83	QSVENDIHGLR	3	iTRAQ4plex (N-term)	385.02	465.89	259.36	487.39	0.79	0.95	TRUE	TRUE	TRUE
2198	95.45	TVQSLEIDLDSMR	2	iTRAQ4plex (N-term)	41.45	124.73	177.86	89.79	5.03	0.66	TRUE	TRUE	TRUE
2264	54.26	QAQEYEALLNIK	3	iTRAQ4plex (K); iTRAQ4plex (N-term)	486.75	790.51	825.76	868.96	1.99	1	TRUE	TRUE	TRUE
2265	52.01	QAQEYEALLNIK	3	iTRAQ4plex (K); iTRAQ4plex (N-term)	97.45	23.68	12.27	28.63	0.15	1.1	TRUE	FALSE	TRUE
2759	79.17	LQLETEIEALKEELLFMK	3	2 iTRAQ4plex (K); iTRAQ4plex (N-term)	81.15	80.6	186.08	234.61	2.69	2.65	TRUE	TRUE	TRUE
2760	54.02	LQLETEIEALKEELLFMK	3	2 iTRAQ4plex (K); iTRAQ4plex (N-term)	103.05	163.11	105.67	200.52	1.2	1.12	TRUE	TRUE	TRUE
2761	42.31	LQLETEIEALKEELLFMK	3	2 iTRAQ4plex (K); iTRAQ4plex (N-term); Oxidation (M)	20.5	0	25.09	47.53	1.43	Infinity	FALSE	FALSE	TRUE
2762	39.67	LQLETEIEALKEELLFMK	3	2 iTRAQ4plex (K); iTRAQ4plex (N-term); Oxidation (M)	147.51	98.3	146.75	165	1.17	1.53	TRUE	TRUE	TRUE
ROA2_HUMAN: Heterogeneous nuclear ribonucleoproteins A2/B1
AccNo	Protein Score	Protein mass (Da)	Normalized Ratio1 (116/114) (TIIA/Control)	Normalized Ratio2 (117/115) (TIIA/Control)	No. of identified peptides	No. of quantified peptides	No. of identified unique peptides
P22626	199	37407	0.893794	0.868969	6	4	3
Spectrum No.	Peptide score	Peptide sequence	Charge	Modification	Int. m/z 114 (Control)	Int. m/z 115 (Control)	Int. m/z 116 (TIIA)	Int. m/z 117 (TIIA)	Ratio1 (116/114) (TIIA/Control)	Ratio2 (117/115) (TIIA/Control)	114&116 Labeled	115&117 Labeled	Unique
715	51.83	IFVGGIK	2	iTRAQ4plex (K); iTRAQ4plex (N-term)	531.32	720.35	377.46	445.61	0.83	0.56	FALSE	FALSE	FALSE
717	41.36	IFVGGIK	2	iTRAQ4plex (K); iTRAQ4plex (N-term)	1316.82	1133.76	1160.2	1046.22	1.03	0.84	FALSE	FALSE	FALSE
1670	90.26	IDTIEIITDR	2	iTRAQ4plex (N-term)	536.11	697.74	457.55	626.99	1	0.82	TRUE	TRUE	TRUE
1671	59.69	IDTIEIITDR	2	iTRAQ4plex (N-term)	165.83	96.97	54.74	66.57	0.39	0.62	TRUE	TRUE	TRUE
2473	49.38	LFIGGLSFETTEESLR	2	iTRAQ4plex (N-term)	67.48	115.38	48.55	63.6	0.84	0.5	TRUE	TRUE	TRUE
2507	93.04	GFGFVTFDDHDPVDK	3	iTRAQ4plex (K); iTRAQ4plex (N-term)	968.35	669.94	724.13	786.29	0.88	1.07	TRUE	TRUE	TRUE
K22E_HUMAN: Keratin, type II cytoskeletal 2 epidermal
AccNo	Protein Score	Protein mass (Da)	Normalized Ratio1 (116/114) (TIIA/Control)	Normalized Ratio2 (117/115) (TIIA/Control)	No. of identified peptides	No. of quantified peptides	No. of identified unique peptides
P35908	1260	65393	0.928536	1.01972	37	21	14
Spectrum No.	Peptide score	Peptide sequence	Charge	Modification	Int. m/z 114 (Control)	Int. m/z 115 (Control)	Int. m/z 116 (TIIA)	Int. m/z 117 (TIIA)	Ratio1 (116/114) (TIIA/Control)	Ratio2 (117/115) (TIIA/Control)	114&116 Labeled	115&117 Labeled	Unique
989	57.42	FASFIDK	2	iTRAQ4plex (K); iTRAQ4plex (N-term)	5629.83	4994.53	6227.06	8081.03	1.3	1.47	FALSE	FALSE	FALSE
990	52.83	FASFIDK	2	iTRAQ4plex (K); iTRAQ4plex (N-term)	522.36	236.53	310.52	544.73	0.7	2.1	FALSE	FALSE	FALSE
994	61.11	IEISELNR	2	iTRAQ4plex (N-term)	5105.58	4745.95	4842.09	5998.22	1.11	1.15	FALSE	FALSE	FALSE
996	59.54	IEISELNR	2	iTRAQ4plex (N-term)	264.6	309.27	316.18	450.12	1.4	1.32	FALSE	FALSE	FALSE
1006	74.5	SLVGLGGTK	2	iTRAQ4plex (K); iTRAQ4plex (N-term)	1920.97	1771.09	1406.12	1768.1	0.86	0.91	TRUE	TRUE	TRUE
1211	61.37	YLDGLTAER	2	iTRAQ4plex (N-term)	1349.05	1236.77	1042.53	1593.55	0.9	1.17	TRUE	TRUE	TRUE
1213	53.99	YLDGLTAER	2	iTRAQ4plex (N-term)	177.74	144.06	211.58	201.88	1.39	1.28	TRUE	TRUE	TRUE
1539	39.69	LQGEIAHVK	3	iTRAQ4plex (K); iTRAQ4plex (N-term)	971.05	1194.72	688.86	1316.15	0.83	1	TRUE	TRUE	TRUE
1667	53.29	VDPEIQNVK	2	iTRAQ4plex (K); iTRAQ4plex (N-term)	388.57	351.12	285.96	408.21	0.86	1.06	TRUE	TRUE	TRUE
1668	64.39	VDPEIQNVK	2	iTRAQ4plex (K); iTRAQ4plex (N-term)	158.28	97.97	167.97	199.72	1.24	1.86	TRUE	TRUE	TRUE
1692	68.37	YEELQVTVGR	2	iTRAQ4plex (N-term)	879.86	1180.46	847.39	1103.67	1.13	0.85	TRUE	TRUE	TRUE
1693	55.72	YEELQVTVGR	2	iTRAQ4plex (N-term)	48.04	68.66	89.49	109.32	2.18	1.45	TRUE	TRUE	TRUE
1741	65.69	DVDNAYMIK	2	iTRAQ4plex (K); iTRAQ4plex (N-term)	361.25	270.13	264.91	409.33	0.86	1.38	TRUE	TRUE	TRUE
1841	66.93	LALDVEIATYR	2	iTRAQ4plex (N-term)	2164.72	2548.83	2360.3	2900.58	1.28	1.04	FALSE	FALSE	FALSE
1842	75.36	LALDVEIATYR	2	iTRAQ4plex (N-term)	156.85	114.18	202.79	272.76	1.51	2.17	FALSE	FALSE	FALSE
1940	62.97	HGGGGGGFGGGGFGSR	3	iTRAQ4plex (N-term)	68.14	35.01	20.23	55.31	0.35	1.44	TRUE	TRUE	TRUE
1948	68.11	NVQDAIADAEQR	2	iTRAQ4plex (N-term)	64.94	33.31	46.93	16.09	0.85	0.44	TRUE	FALSE	TRUE
1949	74.87	NVQDAIADAEQR	2	iTRAQ4plex (N-term)	290.73	195.81	163.92	199.81	0.66	0.93	TRUE	TRUE	TRUE
1995	90.15	TAAENDFVTLK	2	iTRAQ4plex (K); iTRAQ4plex (N-term)	236.32	172.78	378.29	232.72	1.87	1.23	TRUE	TRUE	TRUE
2149	63.52	NLDLDSIIAEVK	3	iTRAQ4plex (K); iTRAQ4plex (N-term)	1192.03	1130.19	1575.02	1250.26	1.55	1.01	FALSE	FALSE	FALSE
2150	90.35	NLDLDSIIAEVK	2	iTRAQ4plex (K); iTRAQ4plex (N-term)	82.93	97.7	162.76	49.38	2.3	0.46	FALSE	FALSE	FALSE
2151	73.32	NLDLDSIIAEVK	3	iTRAQ4plex (K); iTRAQ4plex (N-term)	68.74	57.25	99	129.46	1.69	2.06	FALSE	FALSE	FALSE
2152	93.53	NLDLDSIIAEVK	2	iTRAQ4plex (K); iTRAQ4plex (N-term)	442.55	643.73	275.78	456.06	0.73	0.64	FALSE	FALSE	FALSE
2207	100.38	LNDLEEALQQAK	2	iTRAQ4plex (K); iTRAQ4plex (N-term)	140.65	116.89	91.82	58.24	0.76	0.45	TRUE	TRUE	TRUE
2208	104.45	LNDLEEALQQAK	2	iTRAQ4plex (K); iTRAQ4plex (N-term)	390.19	275.5	409.24	416.37	1.23	1.38	TRUE	TRUE	TRUE
2299	48.5	VDLLNQEIEFLK	3	iTRAQ4plex (K); iTRAQ4plex (N-term)	209.79	205.03	272.37	210.77	1.52	0.94	TRUE	TRUE	TRUE
2300	95.09	VDLLNQEIEFLK	2	iTRAQ4plex (K); iTRAQ4plex (N-term)	136.11	127.86	93.02	165.42	0.8	1.18	TRUE	TRUE	TRUE
2301	53.11	VDLLNQEIEFLK	3	iTRAQ4plex (K); iTRAQ4plex (N-term)	42.09	45.06	30.79	0	0.86	0	TRUE	FALSE	TRUE
2302	96.78	VDLLNQEIEFLK	2	iTRAQ4plex (K); iTRAQ4plex (N-term)	1425.24	1197.73	1123.69	1694.73	0.92	1.29	TRUE	TRUE	TRUE
2321	63.59	FLEQQNQVLQTK	3	iTRAQ4plex (K); iTRAQ4plex (N-term)	3160.09	2413.96	2545.02	3122.49	0.94	1.18	FALSE	FALSE	FALSE
2323	101.58	FLEQQNQVLQTK	2	iTRAQ4plex (K); iTRAQ4plex (N-term)	201.7	231.11	118.4	231.25	0.69	0.91	FALSE	FALSE	FALSE
2324	59.77	FLEQQNQVLQTK	3	iTRAQ4plex (K); iTRAQ4plex (N-term)	180.86	198.88	119.22	183.57	0.77	0.84	FALSE	FALSE	FALSE
2325	85.21	FLEQQNQVLQTK	2	iTRAQ4plex (K); iTRAQ4plex (N-term)	3250.45	3516.51	3648.22	4040.43	1.31	1.05	FALSE	FALSE	FALSE
2328	63.07	TAAENDFVTLKK	3	2 iTRAQ4plex (K); iTRAQ4plex (N-term)	2154.46	1675.25	1500.81	1603.24	0.82	0.87	TRUE	TRUE	TRUE
2329	45.34	TAAENDFVTLKK	3	2 iTRAQ4plex (K); iTRAQ4plex (N-term)	269.11	99.88	128.75	72.7	0.56	0.66	TRUE	TRUE	TRUE
2374	58.21	SKEEAEALYHSK	3	2 iTRAQ4plex (K); iTRAQ4plex (N-term)	852.62	996.03	442.22	1097.62	0.61	1	TRUE	TRUE	TRUE
2642	47.29	LNDLEEALQQAKEDLAR	3	iTRAQ4plex (K); iTRAQ4plex (N-term)	343.08	264.04	185.92	468.44	0.63	1.61	TRUE	TRUE	TRUE
UGDH_HUMAN: UDP-glucose 6-dehydrogenase
AccNo	Protein Score	Protein mass (Da)	Normalized Ratio1 (116/114) (TIIA/Control)	Normalized Ratio2 (117/115) (TIIA/Control)	No. of identified peptides	No. of quantified peptides	No. of identified unique peptides
O60701	49	54989	1.74295	0.258311	1	1	1
Spectrum No.	Peptide score	Peptide sequence	Charge	Modification	Int. m/z 114 (Control)	Int. m/z 115 (Control)	Int. m/z 116 (TIIA)	Int. m/z 117 (TIIA)	Ratio1 (116/114) (TIIA/Control)	Ratio2 (117/115) (TIIA/Control)	114&116 Labeled	115&117 Labeled	Unique
1503	49.07	IAILGFAFK	2	iTRAQ4plex (K); iTRAQ4plex (N-term)	105.67	591.57	152.37	171.78	1.69	0.26	TRUE	TRUE	TRUE
EF2_HUMAN: Elongation factor 2
AccNo	Protein Score	Protein mass (Da)	Normalized Ratio1 (116/114) (TIIA/Control)	Normalized Ratio2 (117/115) (TIIA/Control)	No. of identified peptides	No. of quantified peptides	No. of identified unique peptides
P13639	451	95277	0.768861	0.823962	10	7	8
Spectrum No.	Peptide score	Peptide sequence	Charge	Modification	Int. m/z 114 (Control)	Int. m/z 115 (Control)	Int. m/z 116 (TIIA)	Int. m/z 117 (TIIA)	Ratio1 (116/114) (TIIA/Control)	Ratio2 (117/115) (TIIA/Control)	114&116 Labeled	115&117 Labeled	Unique
1394	47.76	VNFTVDQIR	2	iTRAQ4plex (N-term)	189.23	60.45	95.35	178.38	0.59	2.69	TRUE	TRUE	TRUE
1665	51.45	GPLMMYISK	2	iTRAQ4plex (K); iTRAQ4plex (N-term)	466.82	366.14	304.17	387.81	0.76	0.96	TRUE	TRUE	TRUE
1776	73.72	VFDAIMNFK	2	iTRAQ4plex (K); iTRAQ4plex (N-term)	1009.66	1251.26	647.64	1087.33	0.75	0.79	TRUE	TRUE	TRUE
1822	105.72	VFSGLVSTGLK	2	iTRAQ4plex (K); iTRAQ4plex (N-term)	891.48	640.78	512.1	603.81	0.67	0.86	TRUE	TRUE	TRUE
2646	77.69	GHVFEESQVAGTPMFVVK	3	iTRAQ4plex (K); iTRAQ4plex (N-term)	259.64	289.57	206.91	201.95	0.93	0.63	TRUE	TRUE	TRUE
2688	99.84	ALLELQLEPEELYQTFQR	3	iTRAQ4plex (N-term)	35.16	16.66	17.82	13.2	0.59	0.72	FALSE	FALSE	TRUE
2689	83.56	ALLELQLEPEELYQTFQR	3	iTRAQ4plex (N-term)	106.07	123.24	64.77	50.88	0.72	0.38	TRUE	TRUE	TRUE
2723	66.93	STAISLFYELSENDLNFIK	3	iTRAQ4plex (K); iTRAQ4plex (N-term)	25.81	51.02	11.42	38.39	0.52	0.68	FALSE	TRUE	TRUE
2724	57.03	STAISLFYELSENDLNFIK	3	iTRAQ4plex (K); iTRAQ4plex (N-term)	34.06	17.82	49.92	45.22	1.72	2.31	TRUE	TRUE	TRUE
2789	66.98	DGAGFLINLIDSPGHVDFSSEVTAALR	3	iTRAQ4plex (N-term)	37.73	0	0	9.77	0	Infinity	FALSE	FALSE	TRUE
ENOA_HUMAN: Alpha-enolase
AccNo	Protein Score	Protein mass (Da)	Normalized Ratio1 (116/114) (TIIA/Control)	Normalized Ratio2 (117/115) (TIIA/Control)	No. of identified peptides	No. of quantified peptides	No. of identified unique peptides
P06733	720	47139	0.911958	0.981567	17	15	11
Spectrum No.	Peptide score	Peptide sequence	Charge	Modification	Int. m/z 114 (Control)	Int. m/z 115 (Control)	Int. m/z 116 (TIIA)	Int. m/z 117 (TIIA)	Ratio1 (116/114) (TIIA/Control)	Ratio2 (117/115) (TIIA/Control)	114&116 Labeled	115&117 Labeled	Unique
901	47.51	EGLELLK	2	iTRAQ4plex (K); iTRAQ4plex (N-term)	1621.29	1641.19	1617.12	2015.81	1.17	1.12	TRUE	TRUE	TRUE
941	38.17	AVEHINK	2	iTRAQ4plex (K); iTRAQ4plex (N-term)	37.03	79.83	68.18	86.51	2.16	0.99	TRUE	TRUE	TRUE
1232	68.19	TIAPALVSK	2	iTRAQ4plex (K); iTRAQ4plex (N-term)	738.23	759.11	570.85	663.65	0.91	0.8	TRUE	TRUE	TRUE
1257	57.45	IEEELGSK	2	iTRAQ4plex (K); iTRAQ4plex (N-term)	1022.38	1210.67	700.22	1228.91	0.8	0.92	TRUE	TRUE	TRUE
1259	58.91	IEEELGSK	2	iTRAQ4plex (K); iTRAQ4plex (N-term)	167.93	149.55	97.85	121.83	0.68	0.74	TRUE	TRUE	TRUE
1895	41.51	IGAEVYHNLK	3	iTRAQ4plex (K); iTRAQ4plex (N-term)	1720.81	1518.37	1406.1	1832.29	0.96	1.1	TRUE	TRUE	TRUE
1898	43.81	IGAEVYHNLK	3	iTRAQ4plex (K); iTRAQ4plex (N-term)	236.13	181.98	197.6	168.93	0.98	0.84	TRUE	TRUE	TRUE
2026	65.06	KLNVTEQEK	3	2 iTRAQ4plex (K); iTRAQ4plex (N-term)	686.33	469.88	611.73	451.79	1.04	0.87	TRUE	TRUE	TRUE
2239	90.01	VVIGMDVAASEFFR	2	iTRAQ4plex (N-term)	220.56	104.83	66.8	224.15	0.35	1.95	TRUE	TRUE	TRUE
2240	98.83	VVIGMDVAASEFFR	2	iTRAQ4plex (N-term)	791.27	445.35	420.07	658.34	0.62	1.35	TRUE	TRUE	TRUE
2270	101.66	YISPDQLADLYK	2	iTRAQ4plex (K); iTRAQ4plex (N-term)	911.38	1066.52	568.48	779.36	0.73	0.67	TRUE	TRUE	TRUE
2543	84.69	LAMQEFMILPVGAANFR	3	iTRAQ4plex (N-term)	287.91	176.81	149.16	342.48	0.61	1.76	TRUE	TRUE	TRUE
2544	80.56	LAMQEFMILPVGAANFR	3	iTRAQ4plex (N-term)	19.65	37.27	13.54	33.97	0.81	0.83	FALSE	TRUE	TRUE
2671	77.5	FTASAGIQVVGDDLTVTNPK	3	iTRAQ4plex (K); iTRAQ4plex (N-term)	57.3	38.53	33.85	36.23	0.69	0.86	TRUE	TRUE	TRUE
2672	113.15	FTASAGIQVVGDDLTVTNPK	3	iTRAQ4plex (K); iTRAQ4plex (N-term)	509.8	469.94	253.38	563.52	0.58	1.09	TRUE	TRUE	TRUE
2770	86.32	DYPVVSIEDPFDQDDWGAWQK	3	iTRAQ4plex (K); iTRAQ4plex (N-term)	15.44	32.98	20.51	29.3	1.56	0.81	FALSE	TRUE	TRUE
2771	123.93	DYPVVSIEDPFDQDDWGAWQK	3	iTRAQ4plex (K); iTRAQ4plex (N-term)	188.28	154.27	177.13	182.96	1.1	1.08	TRUE	TRUE	TRUE
RL7_HUMAN: 60S ribosomal protein L7
AccNo	Protein Score	Protein mass (Da)	Normalized Ratio1 (116/114) (TIIA/Control)	Normalized Ratio2 (117/115) (TIIA/Control)	No. of identified peptides	No. of quantified peptides	No. of identified unique peptides
P18124	58	29207	0.420296	0.656417	1	1	1
Spectrum No.	Peptide score	Peptide sequence	Charge	Modification	Int. m/z 114 (Control)	Int. m/z 115 (Control)	Int. m/z 116 (TIIA)	Int. m/z 117 (TIIA)	Ratio1 (116/114) (TIIA/Control)	Ratio2 (117/115) (TIIA/Control)	114&116 Labeled	115&117 Labeled	Unique
2069	58.24	EANNFLWPFK	2	iTRAQ4plex (K); iTRAQ4plex (N-term)	158.58	184.02	55.14	135.79	0.41	0.67	TRUE	TRUE	TRUE
RL9_HUMAN: 60S ribosomal protein L9
AccNo	Protein Score	Protein mass (Da)	Normalized Ratio1 (116/114) (TIIA/Control)	Normalized Ratio2 (117/115) (TIIA/Control)	No. of identified peptides	No. of quantified peptides	No. of identified unique peptides
P32969	78	21850	0.769536	0.906372	1	1	1
Spectrum No.	Peptide score	Peptide sequence	Charge	Modification	Int. m/z 114 (Control)	Int. m/z 115 (Control)	Int. m/z 116 (TIIA)	Int. m/z 117 (TIIA)	Ratio1 (116/114) (TIIA/Control)	Ratio2 (117/115) (TIIA/Control)	114&116 Labeled	115&117 Labeled	Unique
2706	77.62	TILSNQTVDIPENVDITLK	3	iTRAQ4plex (K); iTRAQ4plex (N-term)	216.12	211.17	137.59	215.16	0.75	0.93	TRUE	TRUE	TRUE
EZRI_HUMAN: Ezrin
AccNo	Protein Score	Protein mass (Da)	Normalized Ratio1 (116/114) (TIIA/Control)	Normalized Ratio2 (117/115) (TIIA/Control)	No. of identified peptides	No. of quantified peptides	No. of identified unique peptides
P15311	129	69370	1.34165	1.41303	6	4	5
Spectrum No.	Peptide score	Peptide sequence	Charge	Modification	Int. m/z 114 (Control)	Int. m/z 115 (Control)	Int. m/z 116 (TIIA)	Int. m/z 117 (TIIA)	Ratio1 (116/114) (TIIA/Control)	Ratio2 (117/115) (TIIA/Control)	114&116 Labeled	115&117 Labeled	Unique
805	52.34	IALLEEAR	2	iTRAQ4plex (N-term)	863.26	851.68	793.26	1165.17	1.08	1.24	TRUE	TRUE	TRUE
806	39.97	IALLEEAR	2	iTRAQ4plex (N-term)	87.44	38.47	75.1	81.89	1.01	1.94	TRUE	TRUE	TRUE
1218	46.37	LFFLQVK	2	iTRAQ4plex (K); iTRAQ4plex (N-term)	1295.91	1304.83	1597.58	2254.39	1.44	1.57	TRUE	TRUE	TRUE
1449	48.19	IGFPWSEIR	2	iTRAQ4plex (N-term)	85.36	34.91	122.43	68.75	1.68	1.79	TRUE	TRUE	TRUE
2638	55.49	IAQDLEMYGINYFEIK	3	iTRAQ4plex (K); iTRAQ4plex (N-term)	22.86	38.32	9.56	0	0.49	0	FALSE	FALSE	TRUE
2683	50.63	VTTMDAELEFAIQPNTTGK	3	iTRAQ4plex (K); iTRAQ4plex (N-term)	31.31	45.78	0	44.6	0	0.89	FALSE	TRUE	TRUE
IQCB1_HUMAN: IQ calmodulin-binding motif-containing protein 1
AccNo	Protein Score	Protein mass (Da)	Normalized Ratio1 (116/114) (TIIA/Control)	Normalized Ratio2 (117/115) (TIIA/Control)	No. of identified peptides	No. of quantified peptides	No. of identified unique peptides
Q15051	41	68886	0.898484	0.620353	1	1	1
Spectrum No.	Peptide score	Peptide sequence	Charge	Modification	Int. m/z 114 (Control)	Int. m/z 115 (Control)	Int. m/z 116 (TIIA)	Int. m/z 117 (TIIA)	Ratio1 (116/114) (TIIA/Control)	Ratio2 (117/115) (TIIA/Control)	114&116 Labeled	115&117 Labeled	Unique
790	41.06	MLLEINR	2	Deamidated:18O(1) (NQ); iTRAQ4plex (N-term); Oxidation (M)	337.73	612.26	251.04	426.97	0.87	0.63	TRUE	TRUE	TRUE
TBB4B_HUMAN: Tubulin beta-4B chain
AccNo	Protein Score	Protein mass (Da)	Normalized Ratio1 (116/114) (TIIA/Control)	Normalized Ratio2 (117/115) (TIIA/Control)	No. of identified peptides	No. of quantified peptides	No. of identified unique peptides
P68371	490	49799	1.18794	1.24494	16	2	2
Spectrum No.	Peptide score	Peptide sequence	Charge	Modification	Int. m/z 114 (Control)	Int. m/z 115 (Control)	Int. m/z 116 (TIIA)	Int. m/z 117 (TIIA)	Ratio1 (116/114) (TIIA/Control)	Ratio2 (117/115) (TIIA/Control)	114&116 Labeled	115&117 Labeled	Unique
1226	61.32	YLTVAAVFR	2	iTRAQ4plex (N-term)	3702.34	3276.12	2445.11	3346.36	0.77	0.93	FALSE	FALSE	FALSE
1366	39.17	IREEYPDR	3	iTRAQ4plex (N-term)	80.38	16.25	73.91	40.8	1.08	2.28	FALSE	FALSE	FALSE
1555	49.92	LAVNMVPFPR	2	iTRAQ4plex (N-term)	1097.42	1274.75	753.81	1047.46	0.8	0.75	FALSE	FALSE	FALSE
1557	51.27	LAVNMVPFPR	2	iTRAQ4plex (N-term)	169.83	111.26	105.13	132.35	0.72	1.08	FALSE	FALSE	FALSE
1778	58.93	ISEQFTAMFR	2	iTRAQ4plex (N-term)	1395.52	1428.26	1064.69	1436.25	0.89	0.92	FALSE	FALSE	FALSE
2076	45.18	KLAVNMVPFPR	3	iTRAQ4plex (K); iTRAQ4plex (N-term)	382.57	379.58	257.41	353.24	0.79	0.85	FALSE	FALSE	FALSE
2135	94.41	IMNTFSVVPSPK	2	iTRAQ4plex (K); iTRAQ4plex (N-term)	551.6	478.28	344.56	668.49	0.73	1.27	FALSE	FALSE	FALSE
2277	63.89	EVDEQMLNVQNK	3	iTRAQ4plex (K); iTRAQ4plex (N-term)	655.75	640.23	591.87	623.75	1.06	0.89	FALSE	FALSE	FALSE
2326	56.3	LHFFMPGFAPLTSR	3	iTRAQ4plex (N-term)	1244.68	634.73	729.73	817.47	0.69	1.17	FALSE	FALSE	FALSE
2327	54.9	LHFFMPGFAPLTSR	3	iTRAQ4plex (N-term)	67.86	97.95	214	166.06	3.69	1.54	FALSE	FALSE	FALSE
2340	57.33	LHFFMPGFAPLTSR	3	iTRAQ4plex (N-term); Oxidation (M)	394.17	240.96	328.96	469.07	0.98	1.77	FALSE	FALSE	FALSE
2498	54.98	ALTVPELTQQMFDAK	3	iTRAQ4plex (K); iTRAQ4plex (N-term)	242.98	363.72	282.09	487.48	1.36	1.22	TRUE	TRUE	TRUE
2499	52.75	ALTVPELTQQMFDAK	3	iTRAQ4plex (K); iTRAQ4plex (N-term)	106.15	69.17	61.03	63.04	0.67	0.83	TRUE	TRUE	TRUE
2577	104.41	GHYTEGAELVDSVLDVVR	3	iTRAQ4plex (N-term)	412.19	253.56	369.14	572.19	1.05	2.05	FALSE	FALSE	FALSE
2578	85.91	GHYTEGAELVDSVLDVVR	3	iTRAQ4plex (N-term)	16.92	64.16	25.4	22.53	1.76	0.32	FALSE	FALSE	FALSE
2606	67.22	MSATFIGNSTAIQELFK	3	iTRAQ4plex (K); iTRAQ4plex (N-term)	28.15	42.36	4.32	114.59	0.18	2.46	FALSE	TRUE	TRUE
RS3_HUMAN: 40S ribosomal protein S3
AccNo	Protein Score	Protein mass (Da)	Normalized Ratio1 (116/114) (TIIA/Control)	Normalized Ratio2 (117/115) (TIIA/Control)	No. of identified peptides	No. of quantified peptides	No. of identified unique peptides
P23396	69	26671	1.11793	0.571533	3	3	2
Spectrum No.	Peptide score	Peptide sequence	Charge	Modification	Int. m/z 114 (Control)	Int. m/z 115 (Control)	Int. m/z 116 (TIIA)	Int. m/z 117 (TIIA)	Ratio1 (116/114) (TIIA/Control)	Ratio2 (117/115) (TIIA/Control)	114&116 Labeled	115&117 Labeled	Unique
1404	49.59	AELNEFLTR	2	iTRAQ4plex (N-term)	564.58	625.08	477.94	406.14	0.99	0.59	TRUE	TRUE	TRUE
1405	49.22	AELNEFLTR	2	iTRAQ4plex (N-term)	81.58	110.79	95.39	62.4	1.37	0.51	TRUE	TRUE	TRUE
1913	39.74	IMLPWDPTGK	2	iTRAQ4plex (K); iTRAQ4plex (N-term)	24.39	67.29	46.84	47.48	2.25	0.64	TRUE	TRUE	TRUE
HNRPC_HUMAN: Heterogeneous nuclear ribonucleoproteins C1/C2
AccNo	Protein Score	Protein mass (Da)	Normalized Ratio1 (116/114) (TIIA/Control)	Normalized Ratio2 (117/115) (TIIA/Control)	No. of identified peptides	No. of quantified peptides	No. of identified unique peptides
P07910	158	33650	1.04493	0.789095	2	2	2
Spectrum No.	Peptide score	Peptide sequence	Charge	Modification	Int. m/z 114 (Control)	Int. m/z 115 (Control)	Int. m/z 116 (TIIA)	Int. m/z 117 (TIIA)	Ratio1 (116/114) (TIIA/Control)	Ratio2 (117/115) (TIIA/Control)	114&116 Labeled	115&117 Labeled	Unique
2132	111.17	VFIGNLNTLVVK	2	iTRAQ4plex (K); iTRAQ4plex (N-term)	910.05	878.38	795.25	704.59	1.02	0.73	TRUE	TRUE	TRUE
2493	80.51	MIAGQVLDINLAAEPK	3	iTRAQ4plex (K); iTRAQ4plex (N-term)	371.39	399.01	312.52	428.53	0.99	0.98	TRUE	TRUE	TRUE
GRP78_HUMAN: 78 kDa glucose-regulated protein
AccNo	Protein Score	Protein mass (Da)	Normalized Ratio1 (116/114) (TIIA/Control)	Normalized Ratio2 (117/115) (TIIA/Control)	No. of identified peptides	No. of quantified peptides	No. of identified unique peptides
P11021	191	72288	0.52406	0.74203	6	3	3
Spectrum No.	Peptide score	Peptide sequence	Charge	Modification	Int. m/z 114 (Control)	Int. m/z 115 (Control)	Int. m/z 116 (TIIA)	Int. m/z 117 (TIIA)	Ratio1 (116/114) (TIIA/Control)	Ratio2 (117/115) (TIIA/Control)	114&116 Labeled	115&117 Labeled	Unique
612	47.18	LIGDAAK	2	iTRAQ4plex (K); iTRAQ4plex (N-term)	1952.24	1618.32	1108.45	1856.45	0.66	1.04	FALSE	FALSE	FALSE
1775	69.21	VEIIANDQGNR	2	iTRAQ4plex (N-term)	886.97	650.13	626.86	789.97	0.83	1.11	FALSE	FALSE	FALSE
2477	45.78	IINEPTAAAIAYGLDK	3	iTRAQ4plex (K); iTRAQ4plex (N-term)	879.61	592.18	528.48	669.15	0.7	1.03	FALSE	FALSE	FALSE
2536	45.27	TKPYIQVDIGGGQTK	3	2 iTRAQ4plex (K); iTRAQ4plex (N-term)	366.95	155.35	126.45	168.1	0.4	0.98	TRUE	TRUE	TRUE
2579	94.31	IINEPTAAAIAYGLDKR	3	iTRAQ4plex (K); iTRAQ4plex (N-term)	487.3	565.15	240.7	399.35	0.58	0.64	TRUE	TRUE	TRUE
2649	44.03	IEWLESHQDADIEDFK	3	iTRAQ4plex (K); iTRAQ4plex (N-term)	217.77	134.43	97.63	145.69	0.52	0.99	TRUE	TRUE	TRUE
ALDOC_HUMAN: Fructose-bisphosphate aldolase C
AccNo	Protein Score	Protein mass (Da)	Normalized Ratio1 (116/114) (TIIA/Control)	Normalized Ratio2 (117/115) (TIIA/Control)	No. of identified peptides	No. of quantified peptides	No. of identified unique peptides
P09972	101	39431	N/A	0.755636	1	0	1
Spectrum No.	Peptide score	Peptide sequence	Charge	Modification	Int. m/z 114 (Control)	Int. m/z 115 (Control)	Int. m/z 116 (TIIA)	Int. m/z 117 (TIIA)	Ratio1 (116/114) (TIIA/Control)	Ratio2 (117/115) (TIIA/Control)	114&116 Labeled	115&117 Labeled	Unique
2709	101.18	GVVPLAGTDGETTTQGLDGLSER	3	iTRAQ4plex (N-term)	41.13	39.72	0	33.74	0	0.77	FALSE	TRUE	TRUE
RL21_HUMAN: 60S ribosomal protein L21
AccNo	Protein Score	Protein mass (Da)	Normalized Ratio1 (116/114) (TIIA/Control)	Normalized Ratio2 (117/115) (TIIA/Control)	No. of identified peptides	No. of quantified peptides	No. of identified unique peptides
P46778	58	18553	0.576173	0.642279	1	1	1
Spectrum No.	Peptide score	Peptide sequence	Charge	Modification	Int. m/z 114 (Control)	Int. m/z 115 (Control)	Int. m/z 116 (TIIA)	Int. m/z 117 (TIIA)	Ratio1 (116/114) (TIIA/Control)	Ratio2 (117/115) (TIIA/Control)	114&116 Labeled	115&117 Labeled	Unique
2451	58.24	VYNVTQHAVGIVVNK	3	iTRAQ4plex (K); iTRAQ4plex (N-term)	369.02	409.16	175.9	295.42	0.56	0.66	TRUE	TRUE	TRUE
K2C1_HUMAN: Keratin, type II cytoskeletal 1
AccNo	Protein Score	Protein mass (Da)	Normalized Ratio1 (116/114) (TIIA/Control)	Normalized Ratio2 (117/115) (TIIA/Control)	No. of identified peptides	No. of quantified peptides	No. of identified unique peptides
P04264	1877	65999	1.04119	1.13561	51	38	20
Spectrum No.	Peptide score	Peptide sequence	Charge	Modification	Int. m/z 114 (Control)	Int. m/z 115 (Control)	Int. m/z 116 (TIIA)	Int. m/z 117 (TIIA)	Ratio1 (116/114) (TIIA/Control)	Ratio2 (117/115) (TIIA/Control)	114&116 Labeled	115&117 Labeled	Unique
994	61.11	IEISELNR	2	iTRAQ4plex (N-term)	5105.58	4745.95	4842.09	5998.22	1.11	1.15	FALSE	FALSE	FALSE
996	59.54	IEISELNR	2	iTRAQ4plex (N-term)	264.6	309.27	316.18	450.12	1.4	1.32	FALSE	FALSE	FALSE
1141	59.15	SLVNLGGSK	2	iTRAQ4plex (K); iTRAQ4plex (N-term)	2372.98	2224.9	2423.61	2706.08	1.2	1.11	TRUE	TRUE	TRUE
1142	53.58	SLVNLGGSK	2	iTRAQ4plex (K); iTRAQ4plex (N-term)	167.89	51.66	111.99	57.32	0.78	1.01	TRUE	TRUE	TRUE
1201	62.33	TLLEGEESR	2	iTRAQ4plex (N-term)	1724.72	1886.97	1517.72	2037.72	1.03	0.98	TRUE	TRUE	TRUE
1202	59.64	TLLEGEESR	2	iTRAQ4plex (N-term)	232.71	140.78	136.5	238.05	0.69	1.54	TRUE	TRUE	TRUE
1550	60.47	DVDGAYMTK	2	iTRAQ4plex (K); iTRAQ4plex (N-term)	1147.1	967.3	1067.98	1468.01	1.09	1.38	TRUE	TRUE	TRUE
1551	66.32	DVDGAYMTK	2	iTRAQ4plex (K); iTRAQ4plex (N-term)	22.97	82.9	36.14	47.99	1.84	0.53	FALSE	TRUE	TRUE
1653	63.5	YEELQITAGR	2	iTRAQ4plex (N-term)	2255.02	1504.28	2039.9	2309.53	1.06	1.4	FALSE	FALSE	FALSE
1654	65.62	YEELQITAGR	2	iTRAQ4plex (N-term)	224.45	224.49	142.53	282.08	0.74	1.14	FALSE	FALSE	FALSE
1735	65.97	AQYEDIAQK	2	iTRAQ4plex (K); iTRAQ4plex (N-term)	2015.65	1873.31	1707.72	2778.2	0.99	1.35	TRUE	TRUE	TRUE
1736	68.15	AQYEDIAQK	2	iTRAQ4plex (K); iTRAQ4plex (N-term)	174.43	197.83	292.47	333.31	1.96	1.53	TRUE	TRUE	TRUE
1856	62.97	AEAESLYQSK	2	iTRAQ4plex (K); iTRAQ4plex (N-term)	165.87	145.24	166.12	175.93	1.17	1.1	TRUE	TRUE	TRUE
1863	50.6	LALDLEIATYR	2	iTRAQ4plex (N-term)	120.92	83.31	129.13	94.37	1.25	1.03	FALSE	FALSE	FALSE
1864	45.22	LALDLEIATYR	2	iTRAQ4plex (N-term)	1574.83	1249.1	1535.36	2105.81	1.14	1.53	FALSE	FALSE	FALSE
1865	67.7	LALDLEIATYR	2	iTRAQ4plex (N-term)	765.96	571.21	919.87	988.12	1.41	1.57	FALSE	FALSE	FALSE
1887	57.33	DYQELMNTK	2	iTRAQ4plex (K); iTRAQ4plex (N-term)	45.23	49.27	26.06	76.68	0.67	1.42	TRUE	TRUE	TRUE
1888	61.99	DYQELMNTK	2	iTRAQ4plex (K); iTRAQ4plex (N-term)	683.84	635.69	871.12	778.08	1.49	1.11	TRUE	TRUE	TRUE
1911	68.87	NMQDMVEDYR	2	iTRAQ4plex (N-term)	45.83	71.39	43.87	84.46	1.12	1.08	TRUE	TRUE	TRUE
1912	79.12	NMQDMVEDYR	2	iTRAQ4plex (N-term)	287.56	242.79	158.24	190.29	0.64	0.71	TRUE	TRUE	TRUE
2068	82.49	TNAENEFVTIK	2	iTRAQ4plex (K); iTRAQ4plex (N-term)	41.17	87.46	90.11	143.94	2.56	1.5	TRUE	TRUE	TRUE
2070	90.1	TNAENEFVTIK	2	iTRAQ4plex (K); iTRAQ4plex (N-term)	980.26	666.77	1050.05	1236.27	1.25	1.69	TRUE	TRUE	TRUE
2075	52.91	KDVDGAYMTK	3	2 iTRAQ4plex (K); iTRAQ4plex (N-term)	400.99	273.93	199.86	504.59	0.58	1.68	TRUE	TRUE	TRUE
2106	59.45	SLDLDSIIAEVK	3	iTRAQ4plex (K); iTRAQ4plex (N-term)	963.05	566.12	694.89	807.33	0.84	1.3	TRUE	TRUE	TRUE
2108	108.16	SLDLDSIIAEVK	2	iTRAQ4plex (K); iTRAQ4plex (N-term)	114.77	218.79	202.8	203.31	2.07	0.85	TRUE	TRUE	TRUE
2109	94.1	SLDLDSIIAEVK	3	iTRAQ4plex (K); iTRAQ4plex (N-term)	159.83	175.72	73.75	167.4	0.54	0.87	TRUE	TRUE	TRUE
2110	111.74	SLDLDSIIAEVK	2	iTRAQ4plex (K); iTRAQ4plex (N-term)	1050.91	685.48	1077.59	970.56	1.2	1.29	TRUE	TRUE	TRUE
2154	63.68	WELLQQVDTSTR	3	iTRAQ4plex (N-term)	480.7	621.51	583.84	469.24	1.42	0.69	TRUE	TRUE	TRUE
2155	64.87	WELLQQVDTSTR	2	iTRAQ4plex (N-term)	463.9	151.69	341.99	364.53	0.86	2.19	TRUE	TRUE	TRUE
2156	88.26	WELLQQVDTSTR	2	iTRAQ4plex (N-term)	3625.33	3353.52	3142.63	4528.96	1.02	1.23	TRUE	TRUE	TRUE
2194	40.35	LNDLEDALQQAK	3	iTRAQ4plex (K); iTRAQ4plex (N-term)	339.06	300.51	313.87	211.89	1.08	0.64	TRUE	TRUE	TRUE
2196	90.54	LNDLEDALQQAK	2	iTRAQ4plex (K); iTRAQ4plex (N-term)	72.18	47.27	33.39	108.83	0.54	2.1	TRUE	TRUE	TRUE
2197	104.54	LNDLEDALQQAK	2	iTRAQ4plex (K); iTRAQ4plex (N-term)	2324.78	2163.93	1566.12	2551.85	0.79	1.07	TRUE	TRUE	TRUE
2228	84.13	SLNNQFASFIDK	2	iTRAQ4plex (K); iTRAQ4plex (N-term)	342.44	193.81	224.47	176.28	0.77	0.83	TRUE	TRUE	TRUE
2229	97.72	SLNNQFASFIDK	2	iTRAQ4plex (K); iTRAQ4plex (N-term)	2863	2263.65	2245.96	3356.09	0.92	1.35	TRUE	TRUE	TRUE
2321	63.59	FLEQQNQVLQTK	3	iTRAQ4plex (K); iTRAQ4plex (N-term)	3160.09	2413.96	2545.02	3122.49	0.94	1.18	FALSE	FALSE	FALSE
2323	101.58	FLEQQNQVLQTK	2	iTRAQ4plex (K); iTRAQ4plex (N-term)	201.7	231.11	118.4	231.25	0.69	0.91	FALSE	FALSE	FALSE
2324	59.77	FLEQQNQVLQTK	3	iTRAQ4plex (K); iTRAQ4plex (N-term)	180.86	198.88	119.22	183.57	0.77	0.84	FALSE	FALSE	FALSE
2325	85.21	FLEQQNQVLQTK	2	iTRAQ4plex (K); iTRAQ4plex (N-term)	3250.45	3516.51	3648.22	4040.43	1.31	1.05	FALSE	FALSE	FALSE
2330	64.6	SKAEAESLYQSK	3	2 iTRAQ4plex (K); iTRAQ4plex (N-term)	3266.05	2541.81	2353.44	2613.82	0.84	0.94	TRUE	TRUE	TRUE
2331	47.28	SKAEAESLYQSK	3	2 iTRAQ4plex (K); iTRAQ4plex (N-term)	190.54	249.58	203.75	284.49	1.25	1.04	TRUE	TRUE	TRUE
2377	61.84	TNAENEFVTIKK	3	2 iTRAQ4plex (K); iTRAQ4plex (N-term)	2031.31	1845.79	1391.72	1740.55	0.8	0.86	TRUE	TRUE	TRUE
2379	42.53	TNAENEFVTIKK	3	2 iTRAQ4plex (K); iTRAQ4plex (N-term)	39.61	59.93	44.05	21.62	1.3	0.33	TRUE	TRUE	TRUE
2398	88.11	QISNLQQSISDAEQR	3	iTRAQ4plex (N-term)	215.61	234.88	206.85	282.19	1.12	1.09	TRUE	TRUE	TRUE
2448	70.89	SLNNQFASFIDKVR	3	iTRAQ4plex (K); iTRAQ4plex (N-term)	1590.19	1535.52	1195.02	2040.83	0.88	1.21	TRUE	TRUE	TRUE
2449	54.52	SLNNQFASFIDKVR	3	iTRAQ4plex (K); iTRAQ4plex (N-term)	93.18	72.02	128.66	172.41	1.62	2.18	TRUE	TRUE	TRUE
2532	59.16	NKLNDLEDALQQAK	3	2 iTRAQ4plex (K); iTRAQ4plex (N-term)	861.98	861.15	930.83	1374.05	1.26	1.45	TRUE	TRUE	TRUE
2533	42.48	NKLNDLEDALQQAK	3	2 iTRAQ4plex (K); iTRAQ4plex (N-term)	140.03	95.62	180.73	59.34	1.51	0.56	TRUE	TRUE	TRUE
2600	76.47	THNLEPYFESFINNLR	3	iTRAQ4plex (N-term)	340.57	80.56	442.33	277.37	1.52	3.13	TRUE	TRUE	TRUE
2601	75.57	THNLEPYFESFINNLR	3	iTRAQ4plex (N-term)	40.71	9.09	39.44	24.07	1.13	2.41	TRUE	FALSE	TRUE
2636	99.44	LNDLEDALQQAKEDLAR	3	iTRAQ4plex (K); iTRAQ4plex (N-term)	439.64	528.79	543.89	673.89	1.45	1.16	TRUE	TRUE	TRUE
PPIB_HUMAN: Peptidyl-prolyl cis-trans isomerase B
AccNo	Protein Score	Protein mass (Da)	Normalized Ratio1 (116/114) (TIIA/Control)	Normalized Ratio2 (117/115) (TIIA/Control)	No. of identified peptides	No. of quantified peptides	No. of identified unique peptides
P23284	69	23728	0.687834	1.48056	2	2	1
Spectrum No.	Peptide score	Peptide sequence	Charge	Modification	Int. m/z 114 (Control)	Int. m/z 115 (Control)	Int. m/z 116 (TIIA)	Int. m/z 117 (TIIA)	Ratio1 (116/114) (TIIA/Control)	Ratio2 (117/115) (TIIA/Control)	114&116 Labeled	115&117 Labeled	Unique
1160	47.01	VIFGLFGK	2	iTRAQ4plex (K); iTRAQ4plex (N-term)	602.57	410.49	328.58	705.1	0.64	1.56	TRUE	TRUE	TRUE
1161	58.44	VIFGLFGK	2	iTRAQ4plex (K); iTRAQ4plex (N-term)	48.45	49.65	41.88	60.74	1.01	1.11	TRUE	TRUE	TRUE
H2A1B_HUMAN: Histone H2A type 1-B/E
AccNo	Protein Score	Protein mass (Da)	Normalized Ratio1 (116/114) (TIIA/Control)	Normalized Ratio2 (117/115) (TIIA/Control)	No. of identified peptides	No. of quantified peptides	No. of identified unique peptides
P04908	175	14127	1.32287	1.00958	4	2	1
Spectrum No.	Peptide score	Peptide sequence	Charge	Modification	Int. m/z 114 (Control)	Int. m/z 115 (Control)	Int. m/z 116 (TIIA)	Int. m/z 117 (TIIA)	Ratio1 (116/114) (TIIA/Control)	Ratio2 (117/115) (TIIA/Control)	114&116 Labeled	115&117 Labeled	Unique
893	51.91	AGLQFPVGR	2	iTRAQ4plex (N-term)	2206.52	2157.36	1946.36	2183.38	1.03	0.92	FALSE	FALSE	FALSE
1103	42.38	NDEELNK	2	iTRAQ4plex (K); iTRAQ4plex (N-term)	427.13	409.84	464.92	565.19	1.27	1.25	FALSE	FALSE	FALSE
2630	80.17	VTIAQGGVLPNIQAVLLPK	3	iTRAQ4plex (K); iTRAQ4plex (N-term)	123.33	121.45	148.51	168.14	1.41	1.26	TRUE	TRUE	TRUE
2631	85.82	VTIAQGGVLPNIQAVLLPK	3	iTRAQ4plex (K); iTRAQ4plex (N-term)	369	609.81	390.3	661.78	1.24	0.99	TRUE	TRUE	TRUE
K2C6B_HUMAN: Keratin, type II cytoskeletal 6B
AccNo	Protein Score	Protein mass (Da)	Normalized Ratio1 (116/114) (TIIA/Control)	Normalized Ratio2 (117/115) (TIIA/Control)	No. of identified peptides	No. of quantified peptides	No. of identified unique peptides
P04259	432	60030	0.565682	1.88439	13	1	1
Spectrum No.	Peptide score	Peptide sequence	Charge	Modification	Int. m/z 114 (Control)	Int. m/z 115 (Control)	Int. m/z 116 (TIIA)	Int. m/z 117 (TIIA)	Ratio1 (116/114) (TIIA/Control)	Ratio2 (117/115) (TIIA/Control)	114&116 Labeled	115&117 Labeled	Unique
989	57.42	FASFIDK	2	iTRAQ4plex (K); iTRAQ4plex (N-term)	5629.83	4994.53	6227.06	8081.03	1.3	1.47	FALSE	FALSE	FALSE
990	52.83	FASFIDK	2	iTRAQ4plex (K); iTRAQ4plex (N-term)	522.36	236.53	310.52	544.73	0.7	2.1	FALSE	FALSE	FALSE
1653	63.5	YEELQITAGR	2	iTRAQ4plex (N-term)	2255.02	1504.28	2039.9	2309.53	1.06	1.4	FALSE	FALSE	FALSE
1654	65.62	YEELQITAGR	2	iTRAQ4plex (N-term)	224.45	224.49	142.53	282.08	0.74	1.14	FALSE	FALSE	FALSE
1841	66.93	LALDVEIATYR	2	iTRAQ4plex (N-term)	2164.72	2548.83	2360.3	2900.58	1.28	1.04	FALSE	FALSE	FALSE
1842	75.36	LALDVEIATYR	2	iTRAQ4plex (N-term)	156.85	114.18	202.79	272.76	1.51	2.17	FALSE	FALSE	FALSE
1906	48.36	EYQELMNVK	2	iTRAQ4plex (K); iTRAQ4plex (N-term)	47.7	84.18	146.03	106.55	3.58	1.15	FALSE	FALSE	FALSE
1907	67.16	EYQELMNVK	2	iTRAQ4plex (K); iTRAQ4plex (N-term)	612.15	915.78	1116.36	1124.43	2.14	1.12	FALSE	FALSE	FALSE
2064	62.81	ADTLTDEINFLR	2	iTRAQ4plex (N-term)	143.7	75.13	67.25	159.15	0.55	1.93	TRUE	TRUE	TRUE
2149	63.52	NLDLDSIIAEVK	3	iTRAQ4plex (K); iTRAQ4plex (N-term)	1192.03	1130.19	1575.02	1250.26	1.55	1.01	FALSE	FALSE	FALSE
2150	90.35	NLDLDSIIAEVK	2	iTRAQ4plex (K); iTRAQ4plex (N-term)	82.93	97.7	162.76	49.38	2.3	0.46	FALSE	FALSE	FALSE
2151	73.32	NLDLDSIIAEVK	3	iTRAQ4plex (K); iTRAQ4plex (N-term)	68.74	57.25	99	129.46	1.69	2.06	FALSE	FALSE	FALSE
2152	93.53	NLDLDSIIAEVK	2	iTRAQ4plex (K); iTRAQ4plex (N-term)	442.55	643.73	275.78	456.06	0.73	0.64	FALSE	FALSE	FALSE
K1C9_HUMAN: Keratin, type I cytoskeletal 9
AccNo	Protein Score	Protein mass (Da)	Normalized Ratio1 (116/114) (TIIA/Control)	Normalized Ratio2 (117/115) (TIIA/Control)	No. of identified peptides	No. of quantified peptides	No. of identified unique peptides
P35527	506	62027	1.08941	1.05402	18	16	10
Spectrum No.	Peptide score	Peptide sequence	Charge	Modification	Int. m/z 114 (Control)	Int. m/z 115 (Control)	Int. m/z 116 (TIIA)	Int. m/z 117 (TIIA)	Ratio1 (116/114) (TIIA/Control)	Ratio2 (117/115) (TIIA/Control)	114&116 Labeled	115&117 Labeled	Unique
769	48.42	MTLDDFR	2	iTRAQ4plex (N-term)	1931.88	1814.21	1872.32	2337.95	1.13	1.17	TRUE	TRUE	TRUE
938	54.01	LASYLDK	2	iTRAQ4plex (K); iTRAQ4plex (N-term)	9170.83	7815	8185.3	11120.1	1.05	1.29	FALSE	FALSE	FALSE
939	57.06	LASYLDK	2	iTRAQ4plex (K); iTRAQ4plex (N-term)	815.91	900.88	844.3	1019.62	1.21	1.03	FALSE	FALSE	FALSE
1302	50.24	TLLDIDNTR	2	iTRAQ4plex (N-term)	1181.3	1078.59	1306.33	1579.78	1.29	1.33	TRUE	TRUE	TRUE
1304	61.76	TLLDIDNTR	2	iTRAQ4plex (N-term)	160.25	256.31	259.6	186.42	1.9	0.66	TRUE	TRUE	TRUE
1311	45.38	STMQELNSR	2	iTRAQ4plex (N-term)	477.5	320.25	359.42	450.17	0.88	1.28	TRUE	TRUE	TRUE
1586	62.61	QGVDADINGLR	2	iTRAQ4plex (N-term)	74.68	131.18	80.02	114.05	1.25	0.79	TRUE	TRUE	TRUE
1849	60.88	QEYEQLIAK	2	iTRAQ4plex (K); iTRAQ4plex (N-term)	456.16	561.36	348.8	484.01	0.9	0.78	TRUE	TRUE	TRUE
1850	66.28	QEYEQLIAK	2	iTRAQ4plex (K); iTRAQ4plex (N-term)	76.9	78.15	75.03	78.6	1.14	0.92	TRUE	TRUE	TRUE
1966	61.03	QVLDNLTMEK	2	iTRAQ4plex (K); iTRAQ4plex (N-term)	76.77	133.84	62.22	71.58	0.95	0.49	TRUE	TRUE	TRUE
1967	72.37	QVLDNLTMEK	2	iTRAQ4plex (K); iTRAQ4plex (N-term)	214.28	296.66	241.39	297.77	1.32	0.91	TRUE	TRUE	TRUE
1991	42.94	QVLDNLTMEK	2	iTRAQ4plex (K); iTRAQ4plex (N-term); Oxidation (M)	181.83	103.84	139.33	252.03	0.9	2.21	TRUE	TRUE	TRUE
2117	40.09	IKFEMEQNLR	3	iTRAQ4plex (K); iTRAQ4plex (N-term)	1037.52	1357.28	825.77	1247.54	0.93	0.84	TRUE	TRUE	TRUE
2118	41.42	IKFEMEQNLR	3	iTRAQ4plex (K); iTRAQ4plex (N-term)	390.76	199.23	262.05	198.28	0.79	0.91	TRUE	TRUE	TRUE
2412	48.82	VQALEEANNDLENK	3	iTRAQ4plex (K); iTRAQ4plex (N-term)	150.29	168.89	99.75	251.73	0.78	1.36	TRUE	TRUE	TRUE
2591	78.57	HGVQELEIELQSQLSK	3	iTRAQ4plex (K); iTRAQ4plex (N-term)	517.44	464.69	432.78	576.45	0.98	1.13	TRUE	TRUE	TRUE
2592	74.22	HGVQELEIELQSQLSK	3	iTRAQ4plex (K); iTRAQ4plex (N-term)	100.93	11.62	74.58	80.86	0.87	6.33	TRUE	TRUE	TRUE
2716	89.06	SDLEMQYETLQEELMALK	3	iTRAQ4plex (K); iTRAQ4plex (N-term)	206.84	92.33	78.72	217.08	0.45	2.14	TRUE	TRUE	TRUE
2768	91.52	SDLEMQYETLQEELMALKK	3	2 iTRAQ4plex (K); iTRAQ4plex (N-term)	59.02	58.3	56.08	19.95	1.11	0.31	TRUE	TRUE	TRUE
K1C10_HUMAN: Keratin, type I cytoskeletal 10
AccNo	Protein Score	Protein mass (Da)	Normalized Ratio1 (116/114) (TIIA/Control)	Normalized Ratio2 (117/115) (TIIA/Control)	No. of identified peptides	No. of quantified peptides	No. of identified unique peptides
P13645	1903	58792	0.949291	0.97665	40	29	19
Spectrum No.	Peptide score	Peptide sequence	Charge	Modification	Int. m/z 114 (Control)	Int. m/z 115 (Control)	Int. m/z 116 (TIIA)	Int. m/z 117 (TIIA)	Ratio1 (116/114) (TIIA/Control)	Ratio2 (117/115) (TIIA/Control)	114&116 Labeled	115&117 Labeled	Unique
550	49.35	LAADDFR	2	iTRAQ4plex (N-term)	4479.35	3884.3	3756.23	4819.16	0.98	1.13	FALSE	FALSE	FALSE
552	44.29	LAADDFR	2	iTRAQ4plex (N-term)	889.06	653.39	1188.08	821.11	1.56	1.14	FALSE	FALSE	FALSE
938	54.01	LASYLDK	2	iTRAQ4plex (K); iTRAQ4plex (N-term)	9170.83	7815	8185.3	11120.1	1.05	1.29	FALSE	FALSE	FALSE
939	57.06	LASYLDK	2	iTRAQ4plex (K); iTRAQ4plex (N-term)	815.91	900.88	844.3	1019.62	1.21	1.03	FALSE	FALSE	FALSE
1390	54.85	VTMQNLNDR	2	iTRAQ4plex (N-term)	2508.2	2094.04	2210.18	2912.73	1.03	1.27	FALSE	FALSE	FALSE
1391	60.51	VTMQNLNDR	2	iTRAQ4plex (N-term)	307.72	306.38	359.05	286.6	1.37	0.85	FALSE	FALSE	FALSE
1615	61.36	LENEIQTYR	2	iTRAQ4plex (N-term)	1556.48	1301.35	1296.6	2123.89	0.98	1.49	TRUE	TRUE	TRUE
1616	62.9	LENEIQTYR	2	iTRAQ4plex (N-term)	93.79	193.58	53.43	190.03	0.67	0.89	TRUE	TRUE	TRUE
1638	74.04	VLDELTLTK	2	iTRAQ4plex (K); iTRAQ4plex (N-term)	3843.77	3656.71	3357.15	4363.24	1.02	1.09	TRUE	TRUE	TRUE
1639	81.78	VLDELTLTK	2	iTRAQ4plex (K); iTRAQ4plex (N-term)	390.18	326.37	346.21	351.13	1.04	0.98	TRUE	TRUE	TRUE
1719	72.1	QSVEADINGLR	2	iTRAQ4plex (N-term)	1089.91	823.48	878.24	1280.23	0.94	1.41	TRUE	TRUE	TRUE
1720	62.07	QSVEADINGLR	2	iTRAQ4plex (N-term)	112.76	162.07	85.48	192.84	0.89	1.08	TRUE	TRUE	TRUE
1824	66.49	DAEAWFNEK	2	iTRAQ4plex (K); iTRAQ4plex (N-term)	168.58	119.57	117.74	154.48	0.82	1.18	TRUE	TRUE	TRUE
1825	67.57	DAEAWFNEK	2	iTRAQ4plex (K); iTRAQ4plex (N-term)	1077.16	1066.16	902.68	1301.53	0.98	1.11	TRUE	TRUE	TRUE
2000	46.3	QSVEADINGLRR	3	iTRAQ4plex (N-term)	1514.13	1918.51	1175.98	1598.23	0.91	0.76	TRUE	TRUE	TRUE
2007	78.4	SQYEQLAEQNR	2	iTRAQ4plex (N-term)	29.28	39.74	51.2	60.3	2.05	1.38	TRUE	TRUE	TRUE
2008	77.33	SQYEQLAEQNR	2	iTRAQ4plex (N-term)	332.55	353.03	437.01	419.27	1.54	1.08	TRUE	TRUE	TRUE
2043	73.61	QSLEASLAETEGR	2	iTRAQ4plex (N-term)	306.88	445.28	314.29	476.07	1.2	0.97	TRUE	TRUE	TRUE
2093	47.55	IRLENEIQTYR	3	iTRAQ4plex (N-term)	958.78	1014.67	653.36	1288.82	0.8	1.16	TRUE	TRUE	TRUE
2094	56.37	IRLENEIQTYR	3	iTRAQ4plex (N-term)	194.03	187.39	179.35	209.9	1.08	1.02	TRUE	TRUE	TRUE
2221	99.09	ALEESNYELEGK	2	iTRAQ4plex (K); iTRAQ4plex (N-term)	180.01	138.44	116.32	110.11	0.76	0.72	TRUE	TRUE	TRUE
2223	105.84	ALEESNYELEGK	2	iTRAQ4plex (K); iTRAQ4plex (N-term)	2240.16	1844.44	1573.2	2214.91	0.82	1.09	TRUE	TRUE	TRUE
2341	46.77	SQYEQLAEQNRK	3	iTRAQ4plex (K); iTRAQ4plex (N-term)	2931.29	2841.5	1568.31	2297.49	0.63	0.74	TRUE	TRUE	TRUE
2570	93.04	NVQALEIELQSQLALK	3	iTRAQ4plex (K); iTRAQ4plex (N-term)	1759.02	1893.7	1213.31	1933.38	0.81	0.93	TRUE	TRUE	TRUE
2571	89.06	NVQALEIELQSQLALK	3	iTRAQ4plex (K); iTRAQ4plex (N-term)	128.34	138.82	104.16	168.12	0.95	1.1	TRUE	TRUE	TRUE
2660	100.05	ELTTEIDNNIEQISSYK	3	iTRAQ4plex (K); iTRAQ4plex (N-term)	106.48	4.1	129.34	51.11	1.42	11.34	TRUE	FALSE	TRUE
2661	100.32	ELTTEIDNNIEQISSYK	3	iTRAQ4plex (K); iTRAQ4plex (N-term)	659.34	623.73	395.37	535.84	0.7	0.78	TRUE	TRUE	TRUE
2686	90.17	AETECQNTEYQQLLDIK	3	iTRAQ4plex (K); iTRAQ4plex (N-term); Methylthio (C)	62.17	62.39	23.53	41.04	0.44	0.6	TRUE	TRUE	TRUE
2687	86.29	AETECQNTEYQQLLDIK	3	iTRAQ4plex (K); iTRAQ4plex (N-term); Methylthio (C)	263.36	166.83	304.58	342.5	1.35	1.87	TRUE	TRUE	TRUE
2696	95.35	ADLEMQIESLTEELAYLK	3	iTRAQ4plex (K); iTRAQ4plex (N-term)	75.83	77.88	116.74	140.49	1.8	1.64	TRUE	TRUE	TRUE
2697	106.15	ADLEMQIESLTEELAYLK	3	iTRAQ4plex (K); iTRAQ4plex (N-term)	442.84	429.99	389.5	303.4	1.03	0.64	TRUE	TRUE	TRUE
2703	84.33	ADLEMQIESLTEELAYLK	3	iTRAQ4plex (K); iTRAQ4plex (N-term); Oxidation (M)	47.53	42.18	40.49	53.23	1	1.15	TRUE	TRUE	TRUE
2704	82.92	ADLEMQIESLTEELAYLK	3	iTRAQ4plex (K); iTRAQ4plex (N-term); Oxidation (M)	67.31	123.63	126.52	125.88	2.2	0.93	TRUE	TRUE	TRUE
2731	130.86	NQILNLTTDNANILLQIDNAR	3	iTRAQ4plex (N-term)	39.65	8.43	27.65	47.4	0.82	5.11	TRUE	FALSE	TRUE
2732	137.47	NQILNLTTDNANILLQIDNAR	3	iTRAQ4plex (N-term)	214.36	243.16	324.6	175.68	1.77	0.66	TRUE	TRUE	TRUE
2763	90.47	SKELTTEIDNNIEQISSYK	3	2 iTRAQ4plex (K); iTRAQ4plex (N-term)	27.11	40.62	27.34	85.3	1.18	1.91	FALSE	TRUE	TRUE
2764	100.75	SKELTTEIDNNIEQISSYK	3	2 iTRAQ4plex (K); iTRAQ4plex (N-term)	363.54	463.36	388.95	198.3	1.25	0.39	TRUE	TRUE	TRUE
2766	109.82	ADLEMQIESLTEELAYLKK	3	2 iTRAQ4plex (K); iTRAQ4plex (N-term)	59.62	30.47	43.81	42.25	0.86	1.26	TRUE	TRUE	TRUE
2792	129.91	NVSTGDVNVEMNAAPGVDLTQLLNNMR	3	iTRAQ4plex (N-term)	28.63	20.1	23.76	46.49	0.97	2.1	FALSE	TRUE	TRUE
2794	136.27	TIDDLKNQILNLTTDNANILLQIDNAR	3	iTRAQ4plex (K); iTRAQ4plex (N-term)	0	0.02	0	46.69	NaN	2802.64	FALSE	FALSE	TRUE
1433Z_HUMAN: 14-3-3 protein zeta/delta
AccNo	Protein Score	Protein mass (Da)	Normalized Ratio1 (116/114) (TIIA/Control)	Normalized Ratio2 (117/115) (TIIA/Control)	No. of identified peptides	No. of quantified peptides	No. of identified unique peptides
P63104	224	27728	1.19125	1.22526	7	2	1
Spectrum No.	Peptide score	Peptide sequence	Charge	Modification	Int. m/z 114 (Control)	Int. m/z 115 (Control)	Int. m/z 116 (TIIA)	Int. m/z 117 (TIIA)	Ratio1 (116/114) (TIIA/Control)	Ratio2 (117/115) (TIIA/Control)	114&116 Labeled	115&117 Labeled	Unique
1276	70.58	NLLSVAYK	2	iTRAQ4plex (K); iTRAQ4plex (N-term)	2344.9	2379.29	2191.14	2836.42	1.09	1.08	FALSE	FALSE	FALSE
1278	65.39	NLLSVAYK	2	iTRAQ4plex (K); iTRAQ4plex (N-term)	168.62	217.6	169.22	128.03	1.18	0.54	FALSE	FALSE	FALSE
1676	72.87	DSTLIMQLLR	2	iTRAQ4plex (N-term)	349.8	401.79	262.92	621.63	0.88	1.41	FALSE	FALSE	FALSE
1677	46.44	DSTLIMQLLR	2	iTRAQ4plex (N-term)	58.75	70.9	31.52	144.65	0.63	1.86	FALSE	FALSE	FALSE
2266	54.08	YLAEVAAGDDKK	3	2 iTRAQ4plex (K); iTRAQ4plex (N-term)	787.12	688.18	750.07	870.59	1.12	1.15	TRUE	TRUE	TRUE
2267	49.9	YLAEVAAGDDKK	3	2 iTRAQ4plex (K); iTRAQ4plex (N-term)	86.81	17.81	111.21	101.82	1.5	5.2	TRUE	TRUE	TRUE
2710	59.6	TAFDEAIAELDTLSEESYK	3	iTRAQ4plex (K); iTRAQ4plex (N-term)	25.28	25.52	0	8.74	0	0.31	FALSE	FALSE	TRUE
FLNA_HUMAN: Filamin-A
AccNo	Protein Score	Protein mass (Da)	Normalized Ratio1 (116/114) (TIIA/Control)	Normalized Ratio2 (117/115) (TIIA/Control)	No. of identified peptides	No. of quantified peptides	No. of identified unique peptides
P21333	64	280564	0.740365	1.36881	1	1	1
Spectrum No.	Peptide score	Peptide sequence	Charge	Modification	Int. m/z 114 (Control)	Int. m/z 115 (Control)	Int. m/z 116 (TIIA)	Int. m/z 117 (TIIA)	Ratio1 (116/114) (TIIA/Control)	Ratio2 (117/115) (TIIA/Control)	114&116 Labeled	115&117 Labeled	Unique
2019	63.72	LIALLEVLSQK	2	iTRAQ4plex (K); iTRAQ4plex (N-term)	330.12	165.98	202.2	255.4	0.72	1.4	TRUE	TRUE	TRUE
HSP7C_HUMAN: Heat shock cognate 71 kDa protein
AccNo	Protein Score	Protein mass (Da)	Normalized Ratio1 (116/114) (TIIA/Control)	Normalized Ratio2 (117/115) (TIIA/Control)	No. of identified peptides	No. of quantified peptides	No. of identified unique peptides
P11142	728	70854	0.944849	0.851468	22	18	13
Spectrum No.	Peptide score	Peptide sequence	Charge	Modification	Int. m/z 114 (Control)	Int. m/z 115 (Control)	Int. m/z 116 (TIIA)	Int. m/z 117 (TIIA)	Ratio1 (116/114) (TIIA/Control)	Ratio2 (117/115) (TIIA/Control)	114&116 Labeled	115&117 Labeled	Unique
612	47.18	LIGDAAK	2	iTRAQ4plex (K); iTRAQ4plex (N-term)	1952.24	1618.32	1108.45	1856.45	0.66	1.04	FALSE	FALSE	FALSE
1089	40.8	GTLDPVEK	2	iTRAQ4plex (K); iTRAQ4plex (N-term)	386.33	254.87	353.15	366.04	1.07	1.31	TRUE	TRUE	TRUE
1717	84.57	DAGTIAGLNVLR	2	iTRAQ4plex (N-term)	882.43	711.09	726.25	808.89	0.96	1.04	TRUE	TRUE	TRUE
1718	39.8	DAGTIAGLNVLR	2	iTRAQ4plex (N-term)	107.82	91.79	28.86	49.41	0.31	0.49	TRUE	TRUE	TRUE
1765	68.29	LLQDFFNGK	2	iTRAQ4plex (K); iTRAQ4plex (N-term)	965.31	861.35	738.61	859.05	0.9	0.91	TRUE	TRUE	TRUE
1766	39.94	LLQDFFNGK	2	iTRAQ4plex (K); iTRAQ4plex (N-term)	66.76	149.14	78.19	56.7	1.37	0.35	TRUE	TRUE	TRUE
1775	69.21	VEIIANDQGNR	2	iTRAQ4plex (N-term)	886.97	650.13	626.86	789.97	0.83	1.11	FALSE	FALSE	FALSE
1826	67.5	FEELNADLFR	2	iTRAQ4plex (N-term)	1393.95	1501.25	1158.9	1332.99	0.97	0.81	TRUE	TRUE	TRUE
1827	56.69	FEELNADLFR	2	iTRAQ4plex (N-term)	73.83	70.45	119.12	46.12	1.89	0.6	TRUE	TRUE	TRUE
2031	44.77	MVNHFIAEFK	3	iTRAQ4plex (K); iTRAQ4plex (N-term)	1585.34	1460.75	1259.74	1400.71	0.93	0.87	TRUE	TRUE	TRUE
2159	61.35	SQIHDIVLVGGSTR	3	iTRAQ4plex (N-term)	451.18	392.51	389.7	400.94	1.01	0.93	TRUE	TRUE	TRUE
2160	46.8	SQIHDIVLVGGSTR	3	iTRAQ4plex (N-term)	87.7	26.47	45.46	33.51	0.61	1.15	TRUE	FALSE	TRUE
2175	77.92	TTPSYVAFTDTER	2	iTRAQ4plex (N-term)	616.61	808.4	391.92	709.16	0.74	0.8	TRUE	TRUE	TRUE
2243	67.46	MKEIAEAYLGK	3	2 iTRAQ4plex (K); iTRAQ4plex (N-term)	97.77	58.48	107.62	27.19	1.29	0.42	TRUE	TRUE	TRUE
2383	67.89	STAGDTHLGGEDFDNR	3	iTRAQ4plex (N-term)	627.08	422.28	258.55	479.89	0.48	1.03	TRUE	TRUE	TRUE
2384	57.21	STAGDTHLGGEDFDNR	3	iTRAQ4plex (N-term)	97.07	91.25	33.35	47.03	0.4	0.47	TRUE	TRUE	TRUE
2431	53.2	SFYPEEVSSMVLTK	3	iTRAQ4plex (K); iTRAQ4plex (N-term)	54.07	38.39	44.15	48.73	0.96	1.15	TRUE	TRUE	TRUE
2465	72.34	NQVAMNPTNTVFDAK	3	iTRAQ4plex (K); iTRAQ4plex (N-term)	379.11	390.57	489.76	445.91	1.51	1.04	TRUE	TRUE	TRUE
2477	45.78	IINEPTAAAIAYGLDK	3	iTRAQ4plex (K); iTRAQ4plex (N-term)	879.61	592.18	528.48	669.15	0.7	1.03	FALSE	FALSE	FALSE
2632	70.2	IINEPTAAAIAYGLDKK	3	2 iTRAQ4plex (K); iTRAQ4plex (N-term)	63.3	109.7	64.51	77.99	1.19	0.65	TRUE	TRUE	TRUE
2633	113.76	IINEPTAAAIAYGLDKK	3	2 iTRAQ4plex (K); iTRAQ4plex (N-term)	1134.2	1266.64	826.53	1177.18	0.85	0.85	TRUE	TRUE	TRUE
2738	117.93	SINPDEAVAYGAAVQAAILSGDK	3	iTRAQ4plex (K); iTRAQ4plex (N-term)	193.76	249.79	126.76	212.4	0.77	0.77	TRUE	TRUE	TRUE
GTR1_HUMAN: Solute carrier family 2, facilitated glucose transporter member 1
AccNo	Protein Score	Protein mass (Da)	Normalized Ratio1 (116/114) (TIIA/Control)	Normalized Ratio2 (117/115) (TIIA/Control)	No. of identified peptides	No. of quantified peptides	No. of identified unique peptides
P11166	72	54049	1.05585	1.49111	2	2	2
Spectrum No.	Peptide score	Peptide sequence	Charge	Modification	Int. m/z 114 (Control)	Int. m/z 115 (Control)	Int. m/z 116 (TIIA)	Int. m/z 117 (TIIA)	Ratio1 (116/114) (TIIA/Control)	Ratio2 (117/115) (TIIA/Control)	114&116 Labeled	115&117 Labeled	Unique
1061	62.42	VTILELFR	2	iTRAQ4plex (N-term)	846.82	665.3	763.47	1064.98	1.06	1.46	TRUE	TRUE	TRUE
1838	44.5	KVTILELFR	3	iTRAQ4plex (K); iTRAQ4plex (N-term)	244.39	147.99	189.71	298.28	0.91	1.83	TRUE	TRUE	TRUE
ENPL_HUMAN: Endoplasmin
AccNo	Protein Score	Protein mass (Da)	Normalized Ratio1 (116/114) (TIIA/Control)	Normalized Ratio2 (117/115) (TIIA/Control)	No. of identified peptides	No. of quantified peptides	No. of identified unique peptides
P14625	67	92411	2.20042	1.16945	2	1	1
Spectrum No.	Peptide score	Peptide sequence	Charge	Modification	Int. m/z 114 (Control)	Int. m/z 115 (Control)	Int. m/z 116 (TIIA)	Int. m/z 117 (TIIA)	Ratio1 (116/114) (TIIA/Control)	Ratio2 (117/115) (TIIA/Control)	114&116 Labeled	115&117 Labeled	Unique
2084	53.05	ELISNASDALDK	2	iTRAQ4plex (K); iTRAQ4plex (N-term)	37.86	41.63	11.02	10.25	0.34	0.22	FALSE	FALSE	FALSE
2665	46.26	EAVEKEFEPLLNWMK	3	2 iTRAQ4plex (K); iTRAQ4plex (N-term)	123.17	78.98	224.22	103.83	2.13	1.2	TRUE	TRUE	TRUE
H2AX_HUMAN: Histone H2A.x
AccNo	Protein Score	Protein mass (Da)	Normalized Ratio1 (116/114) (TIIA/Control)	Normalized Ratio2 (117/115) (TIIA/Control)	No. of identified peptides	No. of quantified peptides	No. of identified unique peptides
P16104	205	15135	1.01106	1.00153	4	1	1
Spectrum No.	Peptide score	Peptide sequence	Charge	Modification	Int. m/z 114 (Control)	Int. m/z 115 (Control)	Int. m/z 116 (TIIA)	Int. m/z 117 (TIIA)	Ratio1 (116/114) (TIIA/Control)	Ratio2 (117/115) (TIIA/Control)	114&116 Labeled	115&117 Labeled	Unique
893	51.91	AGLQFPVGR	2	iTRAQ4plex (N-term)	2206.52	2157.36	1946.36	2183.38	1.03	0.92	FALSE	FALSE	FALSE
1103	42.38	NDEELNK	2	iTRAQ4plex (K); iTRAQ4plex (N-term)	427.13	409.84	464.92	565.19	1.27	1.25	FALSE	FALSE	FALSE
2744	97.86	LLGGVTIAQGGVLPNIQAVLLPK	3	iTRAQ4plex (K); iTRAQ4plex (N-term)	51.97	36.11	19.53	20.68	0.44	0.52	TRUE	FALSE	TRUE
2745	99.83	LLGGVTIAQGGVLPNIQAVLLPK	3	iTRAQ4plex (K); iTRAQ4plex (N-term)	141.12	44.81	141.98	50.45	1.18	1.02	TRUE	TRUE	TRUE
NUCL_HUMAN: Nucleolin
AccNo	Protein Score	Protein mass (Da)	Normalized Ratio1 (116/114) (TIIA/Control)	Normalized Ratio2 (117/115) (TIIA/Control)	No. of identified peptides	No. of quantified peptides	No. of identified unique peptides
P19338	242	76568	1.16546	1.31815	8	6	6
Spectrum No.	Peptide score	Peptide sequence	Charge	Modification	Int. m/z 114 (Control)	Int. m/z 115 (Control)	Int. m/z 116 (TIIA)	Int. m/z 117 (TIIA)	Ratio1 (116/114) (TIIA/Control)	Ratio2 (117/115) (TIIA/Control)	114&116 Labeled	115&117 Labeled	Unique
1054	41.21	ALELTGLK	2	iTRAQ4plex (K); iTRAQ4plex (N-term)	781.22	512.42	608.84	679.4	0.91	1.21	TRUE	TRUE	TRUE
1055	53.08	ALELTGLK	2	iTRAQ4plex (K); iTRAQ4plex (N-term)	65.86	40.92	138.39	192.56	2.46	4.28	TRUE	TRUE	TRUE
1083	46.95	NDLAVVDVR	2	iTRAQ4plex (N-term)	621.19	545.9	551.08	949.79	1.04	1.58	TRUE	TRUE	TRUE
1375	40.1	GIAYIEFK	2	iTRAQ4plex (K); iTRAQ4plex (N-term)	518.33	373.55	366.69	630.69	0.83	1.54	TRUE	TRUE	TRUE
1651	73.09	EVFEDAAEIR	2	iTRAQ4plex (N-term)	282.46	279.72	393.22	360.81	1.63	1.17	TRUE	TRUE	TRUE
2416	62.26	GYAFIEFASFEDAK	3	iTRAQ4plex (K); iTRAQ4plex (N-term)	40.99	45.86	6.14	66.82	0.18	1.33	FALSE	TRUE	TRUE
2757	85.49	VEGTEPTTAFNLFVGNLNFNK	3	iTRAQ4plex (K); iTRAQ4plex (N-term)	29.85	13.49	91.83	33.43	3.6	2.26	TRUE	FALSE	TRUE
2758	74.02	VEGTEPTTAFNLFVGNLNFNK	3	iTRAQ4plex (K); iTRAQ4plex (N-term)	150.31	268.26	211.46	182.25	1.65	0.62	TRUE	TRUE	TRUE
LDHB_HUMAN: L-lactate dehydrogenase B chain
AccNo	Protein Score	Protein mass (Da)	Normalized Ratio1 (116/114) (TIIA/Control)	Normalized Ratio2 (117/115) (TIIA/Control)	No. of identified peptides	No. of quantified peptides	No. of identified unique peptides
P07195	274	36615	0.844386	0.627243	9	9	8
Spectrum No.	Peptide score	Peptide sequence	Charge	Modification	Int. m/z 114 (Control)	Int. m/z 115 (Control)	Int. m/z 116 (TIIA)	Int. m/z 117 (TIIA)	Ratio1 (116/114) (TIIA/Control)	Ratio2 (117/115) (TIIA/Control)	114&116 Labeled	115&117 Labeled	Unique
803	38.14	IVVVTAGVR	2	iTRAQ4plex (N-term)	854.55	1006.13	475.12	673.47	0.65	0.61	TRUE	TRUE	TRUE
1437	34.14	FIIPQIVK	2	iTRAQ4plex (K); iTRAQ4plex (N-term)	121.36	112.67	160.3	33.23	1.55	0.27	TRUE	TRUE	TRUE
1444	60.46	GLTSVINQK	2	iTRAQ4plex (K); iTRAQ4plex (N-term)	382.87	365.9	277.25	364.2	0.85	0.91	TRUE	TRUE	TRUE
1941	58.72	SADTLWDIQK	2	iTRAQ4plex (K); iTRAQ4plex (N-term)	32.77	27.88	42.85	44.47	1.53	1.45	TRUE	TRUE	TRUE
2111	38.96	LKDDEVAQLK	3	2 iTRAQ4plex (K); iTRAQ4plex (N-term)	108.14	76.95	81.13	162.81	0.88	1.93	TRUE	TRUE	TRUE
2443	70.11	SLADELALVDVLEDK	3	iTRAQ4plex (K); iTRAQ4plex (N-term)	378.1	537.42	314.92	204	0.98	0.35	TRUE	TRUE	TRUE
2444	72.5	SLADELALVDVLEDK	3	iTRAQ4plex (K); iTRAQ4plex (N-term)	82.65	110.91	89.11	82.21	1.26	0.67	TRUE	TRUE	TRUE
2505	48.64	LIAPVAEEEATVPNNK	3	iTRAQ4plex (K); iTRAQ4plex (N-term)	472.58	448.57	258.73	321.68	0.64	0.65	TRUE	TRUE	TRUE
2670	114.08	SLADELALVDVLEDKLK	3	2 iTRAQ4plex (K); iTRAQ4plex (N-term)	489.76	550.85	342.33	396.58	0.82	0.66	TRUE	TRUE	TRUE
TPM2_HUMAN: Tropomyosin beta chain
AccNo	Protein Score	Protein mass (Da)	Normalized Ratio1 (116/114) (TIIA/Control)	Normalized Ratio2 (117/115) (TIIA/Control)	No. of identified peptides	No. of quantified peptides	No. of identified unique peptides
P07951	44	32831	2.17205	0.663485	1	1	1
Spectrum No.	Peptide score	Peptide sequence	Charge	Modification	Int. m/z 114 (Control)	Int. m/z 115 (Control)	Int. m/z 116 (TIIA)	Int. m/z 117 (TIIA)	Ratio1 (116/114) (TIIA/Control)	Ratio2 (117/115) (TIIA/Control)	114&116 Labeled	115&117 Labeled	Unique
1809	43.61	IQLVEEELDR	2	iTRAQ4plex (N-term)	21.57	48.24	38.76	35.98	2.1	0.68	TRUE	TRUE	TRUE
XRCC6_HUMAN: X-ray repair cross-complementing protein 6
AccNo	Protein Score	Protein mass (Da)	Normalized Ratio1 (116/114) (TIIA/Control)	Normalized Ratio2 (117/115) (TIIA/Control)	No. of identified peptides	No. of quantified peptides	No. of identified unique peptides
P12956	76	69799	0.81483	0.867844	3	2	2
Spectrum No.	Peptide score	Peptide sequence	Charge	Modification	Int. m/z 114 (Control)	Int. m/z 115 (Control)	Int. m/z 116 (TIIA)	Int. m/z 117 (TIIA)	Ratio1 (116/114) (TIIA/Control)	Ratio2 (117/115) (TIIA/Control)	114&116 Labeled	115&117 Labeled	Unique
1570	48.5	ILELDQFK	2	iTRAQ4plex (K); iTRAQ4plex (N-term)	47.78	30.56	64.72	34.73	1.59	1.03	TRUE	TRUE	TRUE
2252	42.99	DTGIFLDLMHLK	3	iTRAQ4plex (K); iTRAQ4plex (N-term)	358.46	299.34	209.13	282	0.68	0.86	TRUE	TRUE	TRUE
2253	44.34	DTGIFLDLMHLK	3	iTRAQ4plex (K); iTRAQ4plex (N-term)	26.27	29.7	33.46	34.09	1.49	1.04	FALSE	TRUE	TRUE
TCPZ_HUMAN: T-complex protein 1 subunit zeta
AccNo	Protein Score	Protein mass (Da)	Normalized Ratio1 (116/114) (TIIA/Control)	Normalized Ratio2 (117/115) (TIIA/Control)	No. of identified peptides	No. of quantified peptides	No. of identified unique peptides
P40227	41	57988	2.99028	N/A	1	0	1
Spectrum No.	Peptide score	Peptide sequence	Charge	Modification	Int. m/z 114 (Control)	Int. m/z 115 (Control)	Int. m/z 116 (TIIA)	Int. m/z 117 (TIIA)	Ratio1 (116/114) (TIIA/Control)	Ratio2 (117/115) (TIIA/Control)	114&116 Labeled	115&117 Labeled	Unique
2545	41.14	AQLGVQAFADALLIIPK	3	iTRAQ4plex (K); iTRAQ4plex (N-term)	32.33	48.41	79.98	7.97	2.9	0.15	TRUE	FALSE	TRUE
EF1G_HUMAN: Elongation factor 1-gamma
AccNo	Protein Score	Protein mass (Da)	Normalized Ratio1 (116/114) (TIIA/Control)	Normalized Ratio2 (117/115) (TIIA/Control)	No. of identified peptides	No. of quantified peptides	No. of identified unique peptides
P26641	195	50087	0.76988	0.75706	4	4	2
Spectrum No.	Peptide score	Peptide sequence	Charge	Modification	Int. m/z 114 (Control)	Int. m/z 115 (Control)	Int. m/z 116 (TIIA)	Int. m/z 117 (TIIA)	Ratio1 (116/114) (TIIA/Control)	Ratio2 (117/115) (TIIA/Control)	114&116 Labeled	115&117 Labeled	Unique
1839	77.26	ILGLLDAYLK	2	iTRAQ4plex (K); iTRAQ4plex (N-term)	570.17	315.74	188.96	264.55	0.39	0.76	TRUE	TRUE	TRUE
1840	87	ILGLLDAYLK	2	iTRAQ4plex (K); iTRAQ4plex (N-term)	61.61	38.04	106.92	48.92	2.03	1.17	TRUE	TRUE	TRUE
2401	75.74	KLDPGSEETQTLVR	3	iTRAQ4plex (K); iTRAQ4plex (N-term)	421.26	282.27	380.01	205.44	1.06	0.66	TRUE	TRUE	TRUE
2402	49.23	KLDPGSEETQTLVR	3	iTRAQ4plex (K); iTRAQ4plex (N-term)	45.29	46.11	23.66	61.64	0.61	1.22	TRUE	TRUE	TRUE
NP1L1_HUMAN: Nucleosome assembly protein 1-like 1
AccNo	Protein Score	Protein mass (Da)	Normalized Ratio1 (116/114) (TIIA/Control)	Normalized Ratio2 (117/115) (TIIA/Control)	No. of identified peptides	No. of quantified peptides	No. of identified unique peptides
P55209	61	45346	0.87565	0.949595	1	1	1
Spectrum No.	Peptide score	Peptide sequence	Charge	Modification	Int. m/z 114 (Control)	Int. m/z 115 (Control)	Int. m/z 116 (TIIA)	Int. m/z 117 (TIIA)	Ratio1 (116/114) (TIIA/Control)	Ratio2 (117/115) (TIIA/Control)	114&116 Labeled	115&117 Labeled	Unique
2158	61.1	GIPEFWLTVFK	2	iTRAQ4plex (K); iTRAQ4plex (N-term)	110.46	69.35	80.02	74.03	0.85	0.97	TRUE	TRUE	TRUE
LMNA_HUMAN: Prelamin-A/C
AccNo	Protein Score	Protein mass (Da)	Normalized Ratio1 (116/114) (TIIA/Control)	Normalized Ratio2 (117/115) (TIIA/Control)	No. of identified peptides	No. of quantified peptides	No. of identified unique peptides
P02545	56	74095	1.92232	1.24789	2	2	1
Spectrum No.	Peptide score	Peptide sequence	Charge	Modification	Int. m/z 114 (Control)	Int. m/z 115 (Control)	Int. m/z 116 (TIIA)	Int. m/z 117 (TIIA)	Ratio1 (116/114) (TIIA/Control)	Ratio2 (117/115) (TIIA/Control)	114&116 Labeled	115&117 Labeled	Unique
2232	39.19	LKDLEALLNSK	3	2 iTRAQ4plex (K); iTRAQ4plex (N-term)	179.34	269.56	308.76	356.27	2.02	1.2	TRUE	TRUE	TRUE
2233	48.16	LKDLEALLNSK	3	2 iTRAQ4plex (K); iTRAQ4plex (N-term)	45.55	34.43	48.89	70.17	1.26	1.85	TRUE	TRUE	TRUE
PPIA_HUMAN: Peptidyl-prolyl cis-trans isomerase A
AccNo	Protein Score	Protein mass (Da)	Normalized Ratio1 (116/114) (TIIA/Control)	Normalized Ratio2 (117/115) (TIIA/Control)	No. of identified peptides	No. of quantified peptides	No. of identified unique peptides
P62937	242	18001	1.22187	0.878162	7	6	4
Spectrum No.	Peptide score	Peptide sequence	Charge	Modification	Int. m/z 114 (Control)	Int. m/z 115 (Control)	Int. m/z 116 (TIIA)	Int. m/z 117 (TIIA)	Ratio1 (116/114) (TIIA/Control)	Ratio2 (117/115) (TIIA/Control)	114&116 Labeled	115&117 Labeled	Unique
1713	65.62	VSFELFADK	2	iTRAQ4plex (K); iTRAQ4plex (N-term)	1018.75	1179.31	1009.51	1103.35	1.16	0.85	TRUE	TRUE	TRUE
1714	80.04	VSFELFADK	2	iTRAQ4plex (K); iTRAQ4plex (N-term)	126.04	95.61	206.89	105.74	1.92	1.01	TRUE	TRUE	TRUE
2350	56.29	VKEGMNIVEAMER	3	iTRAQ4plex (K); iTRAQ4plex (N-term)	361.83	393.03	409.64	593.9	1.33	1.38	TRUE	TRUE	TRUE
2351	45.6	VKEGMNIVEAMER	3	iTRAQ4plex (K); iTRAQ4plex (N-term)	235.57	107.68	155.92	35.62	0.78	0.3	TRUE	TRUE	TRUE
2572	64.77	VNPTVFFDIAVDGEPLGR	3	iTRAQ4plex (N-term)	193.29	271.72	118.36	250.71	0.72	0.84	TRUE	TRUE	TRUE
2573	66.99	VNPTVFFDIAVDGEPLGR	3	iTRAQ4plex (N-term)	29.77	17.04	16.92	8.91	0.67	0.48	FALSE	FALSE	TRUE
2650	41.54	SIYGEKFEDENFILK	3	2 iTRAQ4plex (K); iTRAQ4plex (N-term)	802.06	744.32	866.94	666.57	1.27	0.81	TRUE	TRUE	TRUE
RSSA_HUMAN: 40S ribosomal protein SA
AccNo	Protein Score	Protein mass (Da)	Normalized Ratio1 (116/114) (TIIA/Control)	Normalized Ratio2 (117/115) (TIIA/Control)	No. of identified peptides	No. of quantified peptides	No. of identified unique peptides
P08865	61	32833	1.09886	1.38777	2	1	1
Spectrum No.	Peptide score	Peptide sequence	Charge	Modification	Int. m/z 114 (Control)	Int. m/z 115 (Control)	Int. m/z 116 (TIIA)	Int. m/z 117 (TIIA)	Ratio1 (116/114) (TIIA/Control)	Ratio2 (117/115) (TIIA/Control)	114&116 Labeled	115&117 Labeled	Unique
2387	40.56	FTPGTFTNQIQAAFR	2	iTRAQ4plex (N-term)	50.49	54.78	45.9	85.46	1.06	1.42	TRUE	TRUE	TRUE
2388	45.46	FTPGTFTNQIQAAFR	3	iTRAQ4plex (N-term)	8.99	32.48	49.08	20.32	6.39	0.57	FALSE	FALSE	TRUE
KPYM_HUMAN: Pyruvate kinase PKM
AccNo	Protein Score	Protein mass (Da)	Normalized Ratio1 (116/114) (TIIA/Control)	Normalized Ratio2 (117/115) (TIIA/Control)	No. of identified peptides	No. of quantified peptides	No. of identified unique peptides
P14618	352	57900	0.907043	0.928699	11	10	7
Spectrum No.	Peptide score	Peptide sequence	Charge	Modification	Int. m/z 114 (Control)	Int. m/z 115 (Control)	Int. m/z 116 (TIIA)	Int. m/z 117 (TIIA)	Ratio1 (116/114) (TIIA/Control)	Ratio2 (117/115) (TIIA/Control)	114&116 Labeled	115&117 Labeled	Unique
1145	44.9	GDYPLEAVR	2	iTRAQ4plex (N-term)	557.79	390.5	407.32	441.26	0.86	1.03	TRUE	TRUE	TRUE
1502	50.77	VNFAMNVGK	2	iTRAQ4plex (K); iTRAQ4plex (N-term)	85.7	169.25	53.78	116.37	0.73	0.63	TRUE	TRUE	TRUE
1700	53.18	LDIDSPPITAR	2	iTRAQ4plex (N-term)	825.4	560.06	527.13	547.91	0.75	0.89	TRUE	TRUE	TRUE
1701	54.57	LDIDSPPITAR	2	iTRAQ4plex (N-term)	139	43.37	52.97	183.72	0.45	3.86	TRUE	TRUE	TRUE
2303	57.19	IYVDDGLISLQVK	3	iTRAQ4plex (K); iTRAQ4plex (N-term)	558.61	752.75	552.02	691.66	1.16	0.84	TRUE	TRUE	TRUE
2304	59.58	IYVDDGLISLQVK	3	iTRAQ4plex (K); iTRAQ4plex (N-term)	130.18	103.22	65.09	95.31	0.59	0.84	TRUE	TRUE	TRUE
2491	89.63	RFDEILEASDGIMVAR	3	iTRAQ4plex (N-term)	201.73	229.81	161.57	135.97	0.94	0.54	TRUE	TRUE	TRUE
2492	62.81	RFDEILEASDGIMVAR	3	iTRAQ4plex (N-term)	17.29	0	59.8	0	4.05	NaN	TRUE	FALSE	TRUE
2500	44.17	RFDEILEASDGIMVAR	3	iTRAQ4plex (N-term); Oxidation (M)	282.32	336.3	191.15	199.42	0.79	0.54	TRUE	TRUE	TRUE
2558	83.75	EAEAAIYHLQLFEELR	3	iTRAQ4plex (N-term)	380.08	395.27	175.89	464.45	0.54	1.07	TRUE	TRUE	TRUE
2717	100.96	LAPITSDPTEATAVGAVEASFK	3	iTRAQ4plex (K); iTRAQ4plex (N-term)	421.61	366.06	454.49	617.75	1.26	1.54	TRUE	TRUE	TRUE
TCPD_HUMAN: T-complex protein 1 subunit delta
AccNo	Protein Score	Protein mass (Da)	Normalized Ratio1 (116/114) (TIIA/Control)	Normalized Ratio2 (117/115) (TIIA/Control)	No. of identified peptides	No. of quantified peptides	No. of identified unique peptides
P50991	55	57888	0.802699	0.977629	1	1	1
Spectrum No.	Peptide score	Peptide sequence	Charge	Modification	Int. m/z 114 (Control)	Int. m/z 115 (Control)	Int. m/z 116 (TIIA)	Int. m/z 117 (TIIA)	Ratio1 (116/114) (TIIA/Control)	Ratio2 (117/115) (TIIA/Control)	114&116 Labeled	115&117 Labeled	Unique
2293	55.03	DALSDLALHFLNK	3	iTRAQ4plex (K); iTRAQ4plex (N-term)	386.9	328.39	256.93	360.9	0.78	1	TRUE	TRUE	TRUE
RL5_HUMAN: 60S ribosomal protein L5
AccNo	Protein Score	Protein mass (Da)	Normalized Ratio1 (116/114) (TIIA/Control)	Normalized Ratio2 (117/115) (TIIA/Control)	No. of identified peptides	No. of quantified peptides	No. of identified unique peptides
P46777	36	34341	1.65604	1.12295	1	1	1
Spectrum No.	Peptide score	Peptide sequence	Charge	Modification	Int. m/z 114 (Control)	Int. m/z 115 (Control)	Int. m/z 116 (TIIA)	Int. m/z 117 (TIIA)	Ratio1 (116/114) (TIIA/Control)	Ratio2 (117/115) (TIIA/Control)	114&116 Labeled	115&117 Labeled	Unique
1086	35.64	EFNAEVHR	3	iTRAQ4plex (N-term)	243.38	294.98	333.44	372.37	1.6	1.15	TRUE	TRUE	TRUE
UBB_HUMAN: Polyubiquitin-B
AccNo	Protein Score	Protein mass (Da)	Normalized Ratio1 (116/114) (TIIA/Control)	Normalized Ratio2 (117/115) (TIIA/Control)	No. of identified peptides	No. of quantified peptides	No. of identified unique peptides
P0CG47	46	25746	1.23496	0.995689	1	1	1
Spectrum No.	Peptide score	Peptide sequence	Charge	Modification	Int. m/z 114 (Control)	Int. m/z 115 (Control)	Int. m/z 116 (TIIA)	Int. m/z 117 (TIIA)	Ratio1 (116/114) (TIIA/Control)	Ratio2 (117/115) (TIIA/Control)	114&116 Labeled	115&117 Labeled	Unique
796	45.9	MQIFVK	2	iTRAQ4plex (K); iTRAQ4plex (N-term)	1064.3	1013.49	1087.38	1134.4	1.2	1.02	TRUE	TRUE	TRUE
1433B_HUMAN: 14-3-3 protein beta/alpha
AccNo	Protein Score	Protein mass (Da)	Normalized Ratio1 (116/114) (TIIA/Control)	Normalized Ratio2 (117/115) (TIIA/Control)	No. of identified peptides	No. of quantified peptides	No. of identified unique peptides
P31946	188	28065	1.3753	1.02669	6	2	2
Spectrum No.	Peptide score	Peptide sequence	Charge	Modification	Int. m/z 114 (Control)	Int. m/z 115 (Control)	Int. m/z 116 (TIIA)	Int. m/z 117 (TIIA)	Ratio1 (116/114) (TIIA/Control)	Ratio2 (117/115) (TIIA/Control)	114&116 Labeled	115&117 Labeled	Unique
1255	61.4	VISSIEQK	2	iTRAQ4plex (K); iTRAQ4plex (N-term)	716.86	701.64	874.78	849.33	1.43	1.1	TRUE	TRUE	TRUE
1276	70.58	NLLSVAYK	2	iTRAQ4plex (K); iTRAQ4plex (N-term)	2344.9	2379.29	2191.14	2836.42	1.09	1.08	FALSE	FALSE	FALSE
1278	65.39	NLLSVAYK	2	iTRAQ4plex (K); iTRAQ4plex (N-term)	168.62	217.6	169.22	128.03	1.18	0.54	FALSE	FALSE	FALSE
1676	72.87	DSTLIMQLLR	2	iTRAQ4plex (N-term)	349.8	401.79	262.92	621.63	0.88	1.41	FALSE	FALSE	FALSE
1677	46.44	DSTLIMQLLR	2	iTRAQ4plex (N-term)	58.75	70.9	31.52	144.65	0.63	1.86	FALSE	FALSE	FALSE
2291	47.65	AVTEQGHELSNEER	3	iTRAQ4plex (N-term)	98.84	108.87	53.31	86.12	0.63	0.72	TRUE	TRUE	TRUE
SAHH_HUMAN: Adenosylhomocysteinase
AccNo	Protein Score	Protein mass (Da)	Normalized Ratio1 (116/114) (TIIA/Control)	Normalized Ratio2 (117/115) (TIIA/Control)	No. of identified peptides	No. of quantified peptides	No. of identified unique peptides
P23526	43	47685	1.2699	2.32569	1	1	1
Spectrum No.	Peptide score	Peptide sequence	Charge	Modification	Int. m/z 114 (Control)	Int. m/z 115 (Control)	Int. m/z 116 (TIIA)	Int. m/z 117 (TIIA)	Ratio1 (116/114) (TIIA/Control)	Ratio2 (117/115) (TIIA/Control)	114&116 Labeled	115&117 Labeled	Unique
2366	43.47	KLDEAVAEAHLGK	3	2 iTRAQ4plex (K); iTRAQ4plex (N-term)	197.86	109.21	207.87	285.52	1.23	2.38	TRUE	TRUE	TRUE
RL15_HUMAN: 60S ribosomal protein L15
AccNo	Protein Score	Protein mass (Da)	Normalized Ratio1 (116/114) (TIIA/Control)	Normalized Ratio2 (117/115) (TIIA/Control)	No. of identified peptides	No. of quantified peptides	No. of identified unique peptides
P61313	53	24131	1.05898	0.906045	1	1	1
Spectrum No.	Peptide score	Peptide sequence	Charge	Modification	Int. m/z 114 (Control)	Int. m/z 115 (Control)	Int. m/z 116 (TIIA)	Int. m/z 117 (TIIA)	Ratio1 (116/114) (TIIA/Control)	Ratio2 (117/115) (TIIA/Control)	114&116 Labeled	115&117 Labeled	Unique
2348	53.15	FFEVILIDPFHK	3	iTRAQ4plex (K); iTRAQ4plex (N-term)	428.47	447.46	375.38	455.75	1.03	0.93	TRUE	TRUE	TRUE
RS10_HUMAN: 40S ribosomal protein S10
AccNo	Protein Score	Protein mass (Da)	Normalized Ratio1 (116/114) (TIIA/Control)	Normalized Ratio2 (117/115) (TIIA/Control)	No. of identified peptides	No. of quantified peptides	No. of identified unique peptides
P46783	82	18886	2.28103	1.44268	2	2	1
Spectrum No.	Peptide score	Peptide sequence	Charge	Modification	Int. m/z 114 (Control)	Int. m/z 115 (Control)	Int. m/z 116 (TIIA)	Int. m/z 117 (TIIA)	Ratio1 (116/114) (TIIA/Control)	Ratio2 (117/115) (TIIA/Control)	114&116 Labeled	115&117 Labeled	Unique
1830	57.24	IAIYELLFK	2	iTRAQ4plex (K); iTRAQ4plex (N-term)	49.52	99.75	97.35	83.99	2.3	0.77	TRUE	TRUE	TRUE
1831	59.72	IAIYELLFK	2	iTRAQ4plex (K); iTRAQ4plex (N-term)	49.77	38.16	90.02	139.67	2.12	3.33	TRUE	TRUE	TRUE
ADT2_HUMAN: ADP/ATP translocase 2
AccNo	Protein Score	Protein mass (Da)	Normalized Ratio1 (116/114) (TIIA/Control)	Normalized Ratio2 (117/115) (TIIA/Control)	No. of identified peptides	No. of quantified peptides	No. of identified unique peptides
P05141	58	32831	1.42262	1.40183	1	1	1
Spectrum No.	Peptide score	Peptide sequence	Charge	Modification	Int. m/z 114 (Control)	Int. m/z 115 (Control)	Int. m/z 116 (TIIA)	Int. m/z 117 (TIIA)	Ratio1 (116/114) (TIIA/Control)	Ratio2 (117/115) (TIIA/Control)	114&116 Labeled	115&117 Labeled	Unique
1498	57.68	EQGVLSFWR	2	iTRAQ4plex (N-term)	360.07	274.77	423.78	433	1.38	1.43	TRUE	TRUE	TRUE
RS2_HUMAN: 40S ribosomal protein S2
AccNo	Protein Score	Protein mass (Da)	Normalized Ratio1 (116/114) (TIIA/Control)	Normalized Ratio2 (117/115) (TIIA/Control)	No. of identified peptides	No. of quantified peptides	No. of identified unique peptides
P15880	38	31305	0.427772	0.238244	1	1	1
Spectrum No.	Peptide score	Peptide sequence	Charge	Modification	Int. m/z 114 (Control)	Int. m/z 115 (Control)	Int. m/z 116 (TIIA)	Int. m/z 117 (TIIA)	Ratio1 (116/114) (TIIA/Control)	Ratio2 (117/115) (TIIA/Control)	114&116 Labeled	115&117 Labeled	Unique
2385	37.97	SLEEIYLFSLPIK	3	iTRAQ4plex (K); iTRAQ4plex (N-term)	184.15	246.06	65.17	65.9	0.41	0.24	TRUE	TRUE	TRUE
G6PI_HUMAN: Glucose-6-phosphate isomerase
AccNo	Protein Score	Protein mass (Da)	Normalized Ratio1 (116/114) (TIIA/Control)	Normalized Ratio2 (117/115) (TIIA/Control)	No. of identified peptides	No. of quantified peptides	No. of identified unique peptides
P06744	83	63107	0.507509	0.541865	2	1	1
Spectrum No.	Peptide score	Peptide sequence	Charge	Modification	Int. m/z 114 (Control)	Int. m/z 115 (Control)	Int. m/z 116 (TIIA)	Int. m/z 117 (TIIA)	Ratio1 (116/114) (TIIA/Control)	Ratio2 (117/115) (TIIA/Control)	114&116 Labeled	115&117 Labeled	Unique
2587	67.8	TLAQLNPESSLFIIASK	3	iTRAQ4plex (K); iTRAQ4plex (N-term)	293.62	461.28	123.28	216.67	0.49	0.43	TRUE	TRUE	TRUE
2588	41.9	TLAQLNPESSLFIIASK	3	iTRAQ4plex (K); iTRAQ4plex (N-term)	0	21.65	32.13	77.5	Infinity	3.26	FALSE	TRUE	TRUE
GRP75_HUMAN: Stress-70 protein, mitochondrial
AccNo	Protein Score	Protein mass (Da)	Normalized Ratio1 (116/114) (TIIA/Control)	Normalized Ratio2 (117/115) (TIIA/Control)	No. of identified peptides	No. of quantified peptides	No. of identified unique peptides
P38646	71	73635	0.618799	1.45437	1	1	1
Spectrum No.	Peptide score	Peptide sequence	Charge	Modification	Int. m/z 114 (Control)	Int. m/z 115 (Control)	Int. m/z 116 (TIIA)	Int. m/z 117 (TIIA)	Ratio1 (116/114) (TIIA/Control)	Ratio2 (117/115) (TIIA/Control)	114&116 Labeled	115&117 Labeled	Unique
2004	71.26	AQFEGIVTDLIR	2	iTRAQ4plex (N-term)	295	147.15	151.02	240.58	0.6	1.49	TRUE	TRUE	TRUE
K1C19_HUMAN: Keratin, type I cytoskeletal 19
AccNo	Protein Score	Protein mass (Da)	Normalized Ratio1 (116/114) (TIIA/Control)	Normalized Ratio2 (117/115) (TIIA/Control)	No. of identified peptides	No. of quantified peptides	No. of identified unique peptides
P08727	404	44079	1.24669	1.41136	15	3	4
Spectrum No.	Peptide score	Peptide sequence	Charge	Modification	Int. m/z 114 (Control)	Int. m/z 115 (Control)	Int. m/z 116 (TIIA)	Int. m/z 117 (TIIA)	Ratio1 (116/114) (TIIA/Control)	Ratio2 (117/115) (TIIA/Control)	114&116 Labeled	115&117 Labeled	Unique
550	49.35	LAADDFR	2	iTRAQ4plex (N-term)	4479.35	3884.3	3756.23	4819.16	0.98	1.13	FALSE	FALSE	FALSE
552	44.29	LAADDFR	2	iTRAQ4plex (N-term)	889.06	653.39	1188.08	821.11	1.56	1.14	FALSE	FALSE	FALSE
938	54.01	LASYLDK	2	iTRAQ4plex (K); iTRAQ4plex (N-term)	9170.83	7815	8185.3	11120.1	1.05	1.29	FALSE	FALSE	FALSE
939	57.06	LASYLDK	2	iTRAQ4plex (K); iTRAQ4plex (N-term)	815.91	900.88	844.3	1019.62	1.21	1.03	FALSE	FALSE	FALSE
1177	59.51	VLDELTLAR	2	iTRAQ4plex (N-term)	1295.37	1329.92	1708.41	1809.09	1.54	1.24	FALSE	FALSE	FALSE
1180	56.28	VLDELTLAR	2	iTRAQ4plex (N-term)	144.24	150.04	61.01	173.46	0.5	1.05	FALSE	FALSE	FALSE
1230	53.41	IVLQIDNAR	2	iTRAQ4plex (N-term)	1826.87	1541.73	2025.47	2436.96	1.3	1.44	FALSE	FALSE	FALSE
1231	52.63	IVLQIDNAR	2	iTRAQ4plex (N-term)	165.57	259.43	343.94	458.57	2.43	1.61	FALSE	FALSE	FALSE
1500	64.16	LEQEIATYR	2	iTRAQ4plex (N-term)	37.24	70.37	58.71	93.49	1.85	1.21	FALSE	FALSE	FALSE
2164	61.46	EVAGHTEQLQMSR	3	iTRAQ4plex (N-term)	219.74	193.02	153.27	278.34	0.82	1.31	TRUE	TRUE	TRUE
2582	80.36	TLQGLEIELQSQLSMK	3	iTRAQ4plex (K); iTRAQ4plex (N-term)	133.19	113.11	185.64	171.76	1.63	1.38	TRUE	TRUE	TRUE
2583	65.69	TLQGLEIELQSQLSMK	3	iTRAQ4plex (K); iTRAQ4plex (N-term)	34.77	34.75	60.96	41.41	2.05	1.08	TRUE	TRUE	TRUE
2739	91.69	FGAQLAHIQALISGIEAQLGDVR	3	iTRAQ4plex (N-term)	23.34	15.85	31.3	53.71	1.57	3.08	FALSE	TRUE	TRUE
2742	79.23	TDLEMQIEGLKEELAYLK	3	2 iTRAQ4plex (K); iTRAQ4plex (N-term)	44.96	61.7	9.43	118.65	0.25	1.75	FALSE	TRUE	TRUE
EF1A1_HUMAN: Elongation factor 1-alpha 1
AccNo	Protein Score	Protein mass (Da)	Normalized Ratio1 (116/114) (TIIA/Control)	Normalized Ratio2 (117/115) (TIIA/Control)	No. of identified peptides	No. of quantified peptides	No. of identified unique peptides
P68104	543	50109	0.819826	0.898869	18	18	11
Spectrum No.	Peptide score	Peptide sequence	Charge	Modification	Int. m/z 114 (Control)	Int. m/z 115 (Control)	Int. m/z 116 (TIIA)	Int. m/z 117 (TIIA)	Ratio1 (116/114) (TIIA/Control)	Ratio2 (117/115) (TIIA/Control)	114&116 Labeled	115&117 Labeled	Unique
723	46.53	EAAEMGK	2	iTRAQ4plex (K); iTRAQ4plex (N-term)	567.01	812.31	405.96	606.63	0.84	0.68	TRUE	TRUE	TRUE
1033	56.9	EVSTYIK	2	iTRAQ4plex (K); iTRAQ4plex (N-term)	2357.51	2093.57	1886.69	1943.67	0.94	0.84	TRUE	TRUE	TRUE
1034	51.34	EVSTYIK	2	iTRAQ4plex (K); iTRAQ4plex (N-term)	68.08	87.84	127.93	68.42	2.2	0.71	TRUE	TRUE	TRUE
1131	49.65	QLIVGVNK	2	iTRAQ4plex (K); iTRAQ4plex (N-term)	567.2	553.73	383.56	936.28	0.79	1.54	TRUE	TRUE	TRUE
1133	39.24	QLIVGVNK	2	iTRAQ4plex (K); iTRAQ4plex (N-term)	137.51	112.55	96.81	99.17	0.82	0.8	TRUE	TRUE	TRUE
1163	54.22	IGGIGTVPVGR	2	iTRAQ4plex (N-term)	2040.4	2623.35	1672.15	2098.73	0.96	0.73	TRUE	TRUE	TRUE
1165	55.21	IGGIGTVPVGR	2	iTRAQ4plex (N-term)	364.18	283.88	273.44	292.97	0.88	0.94	TRUE	TRUE	TRUE
1294	69.63	QTVAVGVIK	2	iTRAQ4plex (K); iTRAQ4plex (N-term)	366.41	130.08	35.58	252.73	0.11	1.77	TRUE	TRUE	TRUE
1493	55.74	LPLQDVYK	2	iTRAQ4plex (K); iTRAQ4plex (N-term)	5662.59	4922.93	3763.9	5128.6	0.78	0.95	TRUE	TRUE	TRUE
1494	57.74	LPLQDVYK	2	iTRAQ4plex (K); iTRAQ4plex (N-term)	365.93	452.46	375.13	532.68	1.2	1.07	TRUE	TRUE	TRUE
1845	46.05	STTTGHLIYK	3	iTRAQ4plex (K); iTRAQ4plex (N-term)	1351.8	958.73	643.84	1017.41	0.56	0.97	TRUE	TRUE	TRUE
2060	64.06	YYVTIIDAPGHR	3	iTRAQ4plex (N-term)	1327.68	779.49	715.05	749.78	0.63	0.88	TRUE	TRUE	TRUE
2061	65.47	YYVTIIDAPGHR	3	iTRAQ4plex (N-term)	299.55	135.73	163.48	143.56	0.64	0.96	TRUE	TRUE	TRUE
2128	59.79	EHALLAYTLGVK	3	iTRAQ4plex (K); iTRAQ4plex (N-term)	2275.9	2184.57	1566.69	2362.2	0.81	0.98	TRUE	TRUE	TRUE
2129	52.13	EHALLAYTLGVK	3	iTRAQ4plex (K); iTRAQ4plex (N-term)	396.92	262.84	187.23	362.2	0.55	1.25	TRUE	TRUE	TRUE
2413	82.54	THINIVVIGHVDSGK	3	iTRAQ4plex (K); iTRAQ4plex (N-term)	84.81	60.6	98.2	117.57	1.36	1.77	TRUE	TRUE	TRUE
2790	85.86	VETGVLKPGMVVTFAPVNVTTEVK	3	2 iTRAQ4plex (K); iTRAQ4plex (N-term)	83.09	40.49	23.02	32.42	0.32	0.73	TRUE	TRUE	TRUE
2791	117.56	VETGVLKPGMVVTFAPVNVTTEVK	3	2 iTRAQ4plex (K); iTRAQ4plex (N-term)	1363.34	1222.68	929.09	1158.15	0.8	0.86	TRUE	TRUE	TRUE
PDIA3_HUMAN: Protein disulfide-isomerase A3
AccNo	Protein Score	Protein mass (Da)	Normalized Ratio1 (116/114) (TIIA/Control)	Normalized Ratio2 (117/115) (TIIA/Control)	No. of identified peptides	No. of quantified peptides	No. of identified unique peptides
P30101	40	56747	0.891477	0.513242	1	1	1
Spectrum No.	Peptide score	Peptide sequence	Charge	Modification	Int. m/z 114 (Control)	Int. m/z 115 (Control)	Int. m/z 116 (TIIA)	Int. m/z 117 (TIIA)	Ratio1 (116/114) (TIIA/Control)	Ratio2 (117/115) (TIIA/Control)	114&116 Labeled	115&117 Labeled	Unique
1631	40.02	FVMQEEFSR	2	iTRAQ4plex (N-term)	337.51	522.55	248.92	301.49	0.86	0.53	TRUE	TRUE	TRUE
HNRPK_HUMAN: Heterogeneous nuclear ribonucleoprotein K
AccNo	Protein Score	Protein Protein mass (Da)	Normalized Ratio1 (116/114) (TIIA/Control)	Normalized Ratio2 (117/115) (TIIA/Control)	No. of identified peptides	No. of quantified peptides	No. of identified unique peptides
P61978	221	50944	1.04876	0.826801	5	5	3
Spectrum No.	Peptide score	Peptide sequence	Charge	Modification	Int. m/z 114 (Control)	Int. m/z 115 (Control)	Int. m/z 116 (TIIA)	Int. m/z 117 (TIIA)	Ratio1 (116/114) (TIIA/Control)	Ratio2 (117/115) (TIIA/Control)	114&116 Labeled	115&117 Labeled	Unique
2162	38.7	IILDLISESPIK	3	iTRAQ4plex (K); iTRAQ4plex (N-term)	107.04	77.82	257.06	147.73	2.81	1.73	TRUE	TRUE	TRUE
2163	89.93	IILDLISESPIK	2	iTRAQ4plex (K); iTRAQ4plex (N-term)	377.29	274.71	164.42	248.46	0.51	0.82	TRUE	TRUE	TRUE
2362	66.41	LLIHQSLAGGIIGVK	3	iTRAQ4plex (K); iTRAQ4plex (N-term)	714.47	712.65	551.21	533.57	0.9	0.68	TRUE	TRUE	TRUE
2363	47.83	LLIHQSLAGGIIGVK	3	iTRAQ4plex (K); iTRAQ4plex (N-term)	44.37	89.05	103.58	80.44	2.73	0.82	TRUE	TRUE	TRUE
2657	80.04	ILSISADIETIGEILKK	3	2 iTRAQ4plex (K); iTRAQ4plex (N-term)	194.24	227.67	170.88	274.2	1.03	1.1	TRUE	TRUE	TRUE
TBA1B_HUMAN: Tubulin alpha-1B chain
AccNo	Protein Score	Protein Protein mass (Da)	Normalized Ratio1 (116/114) (TIIA/Control)	Normalized Ratio2 (117/115) (TIIA/Control)	No. of identified peptides	No. of quantified peptides	No. of identified unique peptides
P68363	1208	50120	0.829822	0.907202	25	23	13
Spectrum No.	Peptide score	Peptide sequence	Charge	Modification	Int. m/z 114 (Control)	Int. m/z 115 (Control)	Int. m/z 116 (TIIA)	Int. m/z 117 (TIIA)	Ratio1 (116/114) (TIIA/Control)	Ratio2 (117/115) (TIIA/Control)	114&116 Labeled	115&117 Labeled	Unique
1158	48.55	EDAANNYAR	2	iTRAQ4plex (N-term)	81.37	70.46	136.78	62.59	1.97	0.81	TRUE	TRUE	TRUE
1185	49.18	FDLMYAK	2	iTRAQ4plex (K); iTRAQ4plex (N-term)	1731.1	1690.43	942.6	1322.74	0.64	0.71	TRUE	TRUE	TRUE
1186	52.1	FDLMYAK	2	iTRAQ4plex (K); iTRAQ4plex (N-term)	272.35	199.45	84.72	300.1	0.36	1.37	TRUE	TRUE	TRUE
1376	49.89	EIIDLVLDR	2	iTRAQ4plex (N-term)	2882.37	2713.75	2056.78	2445	0.84	0.82	TRUE	TRUE	TRUE
1377	47.63	EIIDLVLDR	2	iTRAQ4plex (N-term)	242.32	194.23	172.29	261.16	0.83	1.22	TRUE	TRUE	TRUE
1594	86.15	DVNAAIATIK	2	iTRAQ4plex (K); iTRAQ4plex (N-term)	1993.92	1682.57	1084.28	1822.89	0.64	0.99	TRUE	TRUE	TRUE
1596	83.24	DVNAAIATIK	2	iTRAQ4plex (K); iTRAQ4plex (N-term)	160.53	143.54	98.18	97.98	0.72	0.62	TRUE	TRUE	TRUE
2176	62.24	LISQIVSSITASLR	2	iTRAQ4plex (N-term)	34.52	0	42.07	56.46	1.43	Infinity	TRUE	FALSE	TRUE
2177	102.47	LISQIVSSITASLR	2	iTRAQ4plex (N-term)	557.64	697.59	479.09	853.46	1.01	1.11	TRUE	TRUE	TRUE
2259	61.12	QLFHPEQLITGK	3	iTRAQ4plex (K); iTRAQ4plex (N-term)	1751.66	1285.48	1125.77	1382.51	0.75	0.98	TRUE	TRUE	TRUE
2260	57.01	QLFHPEQLITGK	3	iTRAQ4plex (K); iTRAQ4plex (N-term)	132.97	123.54	164.64	192.27	1.45	1.42	TRUE	TRUE	TRUE
2391	123.68	AVFVDLEPTVIDEVR	2	iTRAQ4plex (N-term)	193.96	190.55	185.56	112.09	1.12	0.54	TRUE	TRUE	TRUE
2392	106.03	AVFVDLEPTVIDEVR	2	iTRAQ4plex (N-term)	1946.72	2224.66	1357.5	2054.92	0.82	0.84	TRUE	TRUE	TRUE
2403	49.5	NLDIERPTYTNLNR	3	iTRAQ4plex (N-term)	2344.04	2419.15	1678.51	2472.43	0.84	0.93	TRUE	TRUE	TRUE
2404	41.73	NLDIERPTYTNLNR	3	iTRAQ4plex (N-term)	125.24	182.5	134.57	129.75	1.26	0.65	TRUE	TRUE	TRUE
2537	68.23	IHFPLATYAPVISAEK	3	iTRAQ4plex (K); iTRAQ4plex (N-term)	952.49	706.96	510.27	975.44	0.63	1.26	TRUE	TRUE	TRUE
2538	62.17	IHFPLATYAPVISAEK	3	iTRAQ4plex (K); iTRAQ4plex (N-term)	78.64	47.04	63.23	44.54	0.94	0.86	TRUE	TRUE	TRUE
2585	96.68	VGINYQPPTVVPGGDLAK	3	iTRAQ4plex (K); iTRAQ4plex (N-term)	791.58	530.91	384.57	733.66	0.57	1.26	TRUE	TRUE	TRUE
2586	82.86	VGINYQPPTVVPGGDLAK	3	iTRAQ4plex (K); iTRAQ4plex (N-term)	27.44	75.2	95.27	117.7	4.06	1.42	TRUE	TRUE	TRUE
2666	108.1	TIGGGDDSFNTFFSETGAGK	3	iTRAQ4plex (K); iTRAQ4plex (N-term)	129.5	84.75	132.34	167.89	1.2	1.8	TRUE	TRUE	TRUE
2667	105.7	TIGGGDDSFNTFFSETGAGK	3	iTRAQ4plex (K); iTRAQ4plex (N-term)	544.68	649.76	786.13	553.6	1.69	0.78	TRUE	TRUE	TRUE
2721	92.48	AFVHWYVGEGMEEGEFSEAR	3	iTRAQ4plex (N-term)	95.62	58.59	75.13	27.69	0.92	0.43	TRUE	TRUE	TRUE
2722	114.21	AFVHWYVGEGMEEGEFSEAR	3	iTRAQ4plex (N-term)	295.83	208.92	213.44	312.23	0.84	1.36	TRUE	TRUE	TRUE
2740	110.42	FDGALNVDLTEFQTNLVPYPR	3	iTRAQ4plex (N-term)	25.1	34.22	30.5	21.23	1.42	0.56	FALSE	FALSE	TRUE
2741	114.51	FDGALNVDLTEFQTNLVPYPR	3	iTRAQ4plex (N-term)	336.67	161.89	149.71	223.3	0.52	1.26	TRUE	TRUE	TRUE
ACTN4_HUMAN: Alpha-actinin-4
AccNo	Protein Score	Protein Protein mass (Da)	Normalized Ratio1 (116/114) (TIIA/Control)	Normalized Ratio2 (117/115) (TIIA/Control)	No. of identified peptides	No. of quantified peptides	No. of identified unique peptides
O43707	324	104788	1.12143	0.986188	11	10	8
Spectrum No.	Peptide score	Peptide sequence	Charge	Modification	Int. m/z 114 (Control)	Int. m/z 115 (Control)	Int. m/z 116 (TIIA)	Int. m/z 117 (TIIA)	Ratio1 (116/114) (TIIA/Control)	Ratio2 (117/115) (TIIA/Control)	114&116 Labeled	115&117 Labeled	Unique
1116	45.29	ALDFIASK	2	iTRAQ4plex (K); iTRAQ4plex (N-term)	300.67	533.87	370.97	368.12	1.44	0.63	TRUE	TRUE	TRUE
1118	55.94	ALDFIASK	2	iTRAQ4plex (K); iTRAQ4plex (N-term)	62.35	104.04	106.97	80.26	2.01	0.7	TRUE	TRUE	TRUE
1745	68.01	LASDLLEWIR	2	iTRAQ4plex (N-term)	775.75	716.46	671.41	798.56	1.01	1.01	TRUE	TRUE	TRUE
1772	48.78	DGLAFNALIHR	3	iTRAQ4plex (N-term)	109.51	63.06	11.12	0	0.12	0	TRUE	FALSE	TRUE
2040	75.43	VGWEQLLTTIAR	2	iTRAQ4plex (N-term)	74.53	38.14	77.09	87.21	1.21	2.08	TRUE	TRUE	TRUE
2041	81.65	VGWEQLLTTIAR	2	iTRAQ4plex (N-term)	195.31	178.04	195.86	266.53	1.17	1.36	TRUE	TRUE	TRUE
2087	47.68	GYEEWLLNEIR	2	iTRAQ4plex (N-term)	36.68	96.09	37.1	31.67	1.18	0.3	TRUE	TRUE	TRUE
2375	63.98	FAIQDISVEETSAK	3	iTRAQ4plex (K); iTRAQ4plex (N-term)	454.3	397.99	577.33	533.72	1.49	1.22	TRUE	TRUE	TRUE
2376	53.82	FAIQDISVEETSAK	3	iTRAQ4plex (K); iTRAQ4plex (N-term)	141.43	30.7	74.89	69.99	0.62	2.07	TRUE	TRUE	TRUE
2488	55.72	QLEAIDQLHLEYAK	3	iTRAQ4plex (K); iTRAQ4plex (N-term)	127.17	43	90.68	88.71	0.84	1.88	TRUE	TRUE	TRUE
2627	58.85	AGTQIENIDEDFRDGLK	3	iTRAQ4plex (K); iTRAQ4plex (N-term)	489.29	422.54	353.67	514.26	0.85	1.11	TRUE	TRUE	TRUE
K2C8_HUMAN: Keratin, type II cytoskeletal 8
AccNo	Protein Score	Protein Protein mass (Da)	Normalized Ratio1 (116/114) (TIIA/Control)	Normalized Ratio2 (117/115) (TIIA/Control)	No. of identified peptides	No. of quantified peptides	No. of identified unique peptides
P05787	813	53671	1.23333	1.4008	27	19	16
Spectrum No.	Peptide score	Peptide sequence	Charge	Modification	Int. m/z 114 (Control)	Int. m/z 115 (Control)	Int. m/z 116 (TIIA)	Int. m/z 117 (TIIA)	Ratio1 (116/114) (TIIA/Control)	Ratio2 (117/115) (TIIA/Control)	114&116 Labeled	115&117 Labeled	Unique
989	57.42	FASFIDK	2	iTRAQ4plex (K); iTRAQ4plex (N-term)	5629.83	4994.53	6227.06	8081.03	1.3	1.47	FALSE	FALSE	FALSE
990	52.83	FASFIDK	2	iTRAQ4plex (K); iTRAQ4plex (N-term)	522.36	236.53	310.52	544.73	0.7	2.1	FALSE	FALSE	FALSE
1368	57.11	AQYEDIANR	2	iTRAQ4plex (N-term)	730.9	849.79	1017.67	990.63	1.63	1.06	TRUE	TRUE	TRUE
1369	40.86	QLYEEEIR	2	iTRAQ4plex (N-term)	485.76	286.64	246.38	383.13	0.59	1.22	TRUE	TRUE	TRUE
1514	68.36	LSELEAALQR	2	iTRAQ4plex (N-term)	2041.66	1664.9	1857.91	3099.38	1.07	1.69	TRUE	TRUE	TRUE
1515	73.4	LSELEAALQR	2	iTRAQ4plex (N-term)	72.33	190.21	121.54	522.58	1.97	2.5	TRUE	TRUE	TRUE
1559	50.61	LQAEIEGLK	2	iTRAQ4plex (K); iTRAQ4plex (N-term)	2589.56	2514.81	2807.04	3832.25	1.27	1.39	TRUE	TRUE	TRUE
1560	50.79	LQAEIEGLK	2	iTRAQ4plex (K); iTRAQ4plex (N-term)	147.1	67.11	138.14	232.63	1.1	3.15	TRUE	TRUE	TRUE
1675	59.04	QLETLGQEK	2	iTRAQ4plex (K); iTRAQ4plex (N-term)	275.13	370.08	255.84	508.25	1.09	1.25	TRUE	TRUE	TRUE
1774	57.08	DVDEAYMNK	2	iTRAQ4plex (K); iTRAQ4plex (N-term)	185.9	314.9	272.02	216.08	1.71	0.62	TRUE	TRUE	TRUE
1863	50.6	LALDLEIATYR	2	iTRAQ4plex (N-term)	120.92	83.31	129.13	94.37	1.25	1.03	FALSE	FALSE	FALSE
1864	45.22	LALDLEIATYR	2	iTRAQ4plex (N-term)	1574.83	1249.1	1535.36	2105.81	1.14	1.53	FALSE	FALSE	FALSE
1865	67.7	LALDLEIATYR	2	iTRAQ4plex (N-term)	765.96	571.21	919.87	988.12	1.41	1.57	FALSE	FALSE	FALSE
1880	84.63	YEELQSLAGK	2	iTRAQ4plex (K); iTRAQ4plex (N-term)	808.07	565.21	726.69	831.78	1.05	1.34	TRUE	TRUE	TRUE
1906	48.36	EYQELMNVK	2	iTRAQ4plex (K); iTRAQ4plex (N-term)	47.7	84.18	146.03	106.55	3.58	1.15	FALSE	FALSE	FALSE
1907	67.16	EYQELMNVK	2	iTRAQ4plex (K); iTRAQ4plex (N-term)	612.15	915.78	1116.36	1124.43	2.14	1.12	FALSE	FALSE	FALSE
1931	67.09	LVSESSDVLPK	2	iTRAQ4plex (K); iTRAQ4plex (N-term)	336.17	384.71	512.59	703.74	1.79	1.66	TRUE	TRUE	TRUE
1980	92.92	ASLEAAIADAEQR	2	iTRAQ4plex (N-term)	155.19	91.4	205.88	308.39	1.55	3.07	TRUE	TRUE	TRUE
1993	39.38	TKTEISEMNR	3	iTRAQ4plex (K); iTRAQ4plex (N-term)	44.9	14.56	58.88	142.29	1.54	8.89	TRUE	TRUE	TRUE
2085	85.73	LEGLTDEINFLR	2	iTRAQ4plex (N-term)	63.34	108.05	143.05	241.01	2.65	2.03	TRUE	TRUE	TRUE
2086	90.79	LEGLTDEINFLR	2	iTRAQ4plex (N-term)	1015.16	945.68	864.81	1298.09	1	1.25	TRUE	TRUE	TRUE
2138	74.59	SLDMDSIIAEVK	2	iTRAQ4plex (K); iTRAQ4plex (N-term)	374.64	298.08	304.76	624.04	0.95	1.91	TRUE	TRUE	TRUE
2191	75.43	TEMENEFVLIK	2	iTRAQ4plex (K); iTRAQ4plex (N-term)	321.69	107.62	181.85	232.62	0.66	1.97	TRUE	TRUE	TRUE
2319	47.37	LESGMQNMSIHTK	3	iTRAQ4plex (K); iTRAQ4plex (N-term)	64.23	66.56	122.35	102.31	2.23	1.4	TRUE	TRUE	TRUE
2562	71.71	LEAELGNMQGLVEDFK	3	iTRAQ4plex (K); iTRAQ4plex (N-term)	229.92	220.4	224.67	265.08	1.14	1.09	TRUE	TRUE	TRUE
2718	67.67	LKLEAELGNMQGLVEDFK	3	2 iTRAQ4plex (K); iTRAQ4plex (N-term)	0	22.3	14.92	0	Infinity	0	FALSE	FALSE	TRUE
2720	80.87	LKLEAELGNMQGLVEDFK	3	2 iTRAQ4plex (K); iTRAQ4plex (N-term)	263.2	424.23	350.27	401.75	1.56	0.86	TRUE	TRUE	TRUE
H2B1D_HUMAN: Histone H2B type 1-D
AccNo	Protein Score	Protein Protein mass (Da)	Normalized Ratio1 (116/114) (TIIA/Control)	Normalized Ratio2 (117/115) (TIIA/Control)	No. of identified peptides	No. of quantified peptides	No. of identified unique peptides
P58876	355	13928	1.12472	1.021	9	9	5
Spectrum No.	Peptide score	Peptide sequence	Charge	Modification	Int. m/z 114 (Control)	Int. m/z 115 (Control)	Int. m/z 116 (TIIA)	Int. m/z 117 (TIIA)	Ratio1 (116/114) (TIIA/Control)	Ratio2 (117/115) (TIIA/Control)	114&116 Labeled	115&117 Labeled	Unique
568	52.53	EIQTAVR	2	iTRAQ4plex (N-term)	1701.06	1635.65	1732.47	1954.93	1.19	1.09	TRUE	TRUE	TRUE
570	47.17	EIQTAVR	2	iTRAQ4plex (N-term)	153.51	119.46	117.02	171.85	0.89	1.31	TRUE	TRUE	TRUE
1424	63.4	LLLPGELAK	2	iTRAQ4plex (K); iTRAQ4plex (N-term)	7769.9	9188.1	7606.16	10770.9	1.15	1.07	TRUE	TRUE	TRUE
1425	61.33	LLLPGELAK	2	iTRAQ4plex (K); iTRAQ4plex (N-term)	649.29	640.62	794.42	569.46	1.43	0.81	TRUE	TRUE	TRUE
1879	54.19	ESYSVYVYK	2	iTRAQ4plex (K); iTRAQ4plex (N-term)	365.02	294.69	202.11	400.44	0.65	1.24	TRUE	TRUE	TRUE
1926	55.14	QVHPDTGISSK	3	iTRAQ4plex (K); iTRAQ4plex (N-term)	862.26	797.87	402.57	615.48	0.55	0.7	TRUE	TRUE	TRUE
1927	52.81	QVHPDTGISSK	3	iTRAQ4plex (K); iTRAQ4plex (N-term)	149.93	85.59	167.74	122.82	1.31	1.31	TRUE	TRUE	TRUE
2422	126.1	AMGIMNSFVNDIFER	2	iTRAQ4plex (N-term)	140.4	178.64	256.19	149.83	2.14	0.76	TRUE	TRUE	TRUE
2423	127.6	AMGIMNSFVNDIFER	2	iTRAQ4plex (N-term)	2835.68	2032.85	2331.47	2430.17	0.96	1.09	TRUE	TRUE	TRUE
RL18A_HUMAN: 60S ribosomal protein L18a
AccNo	Protein Score	Protein Protein mass (Da)	Normalized Ratio1 (116/114) (TIIA/Control)	Normalized Ratio2 (117/115) (TIIA/Control)	No. of identified peptides	No. of quantified peptides	No. of identified unique peptides
Q02543	50	20749	0.593949	0.823227	1	1	1
Spectrum No.	Peptide score	Peptide sequence	Charge	Modification	Int. m/z 114 (Control)	Int. m/z 115 (Control)	Int. m/z 116 (TIIA)	Int. m/z 117 (TIIA)	Ratio1 (116/114) (TIIA/Control)	Ratio2 (117/115) (TIIA/Control)	114&116 Labeled	115&117 Labeled	Unique
2003	49.8	FWYFVSQLK	2	iTRAQ4plex (K); iTRAQ4plex (N-term)	178.54	156.76	87.73	145.07	0.58	0.84	TRUE	TRUE	TRUE
ACTB_HUMAN: Actin, cytoplasmic 1
AccNo	Protein Score	Protein Protein mass (Da)	Normalized Ratio1 (116/114) (TIIA/Control)	Normalized Ratio2 (117/115) (TIIA/Control)	No. of identified peptides	No. of quantified peptides	No. of identified unique peptides
P60709	1161	41710	1.13508	1.1238	32	30	13
Spectrum No.	Peptide score	Peptide sequence	Charge	Modification	Int. m/z 114 (Control)	Int. m/z 115 (Control)	Int. m/z 116 (TIIA)	Int. m/z 117 (TIIA)	Ratio1 (116/114) (TIIA/Control)	Ratio2 (117/115) (TIIA/Control)	114&116 Labeled	115&117 Labeled	Unique
496	37.96	GILTLK	2	iTRAQ4plex (K); iTRAQ4plex (N-term)	5668	5571.31	5872.93	8077.08	1.21	1.32	TRUE	TRUE	TRUE
497	35.45	GILTLK	2	iTRAQ4plex (K); iTRAQ4plex (N-term)	714.78	398.3	484.11	673.69	0.79	1.54	TRUE	TRUE	TRUE
1007	68.81	AGFAGDDAPR	2	iTRAQ4plex (N-term)	2133.86	2032.16	1706.24	2234.22	0.94	1	TRUE	TRUE	TRUE
1008	55.24	AGFAGDDAPR	2	iTRAQ4plex (N-term)	132.95	174.4	233.55	179.11	2.06	0.93	TRUE	TRUE	TRUE
1518	57.98	GYSFTTTAER	2	iTRAQ4plex (N-term)	1452.46	933.45	1142.65	1450.32	0.92	1.41	TRUE	TRUE	TRUE
1519	58.77	GYSFTTTAER	2	iTRAQ4plex (N-term)	128.79	167.68	184.96	86.14	1.68	0.47	TRUE	TRUE	TRUE
1544	50.31	DLTDYLMK	2	iTRAQ4plex (K); iTRAQ4plex (N-term)	6272.07	6362.52	6201.2	9306.16	1.16	1.33	TRUE	TRUE	TRUE
1546	55.69	DLTDYLMK	2	iTRAQ4plex (K); iTRAQ4plex (N-term)	186.99	264.26	356.22	366.96	2.23	1.26	TRUE	TRUE	TRUE
1591	48.36	DLTDYLMK	2	iTRAQ4plex (K); iTRAQ4plex (N-term); Oxidation (M)	819.37	740.16	791.72	734.16	1.13	0.9	TRUE	TRUE	TRUE
1592	58.14	DLTDYLMK	2	iTRAQ4plex (K); iTRAQ4plex (N-term); Oxidation (M)	62.1	65.68	186.26	127.36	3.51	1.76	TRUE	TRUE	TRUE
1708	48.79	AVFPSIVGRPR	3	iTRAQ4plex (N-term)	1052.58	1107.56	1340.1	1415.59	1.49	1.16	TRUE	TRUE	TRUE
1916	60.16	EITALAPSTMK	3	iTRAQ4plex (K); iTRAQ4plex (N-term)	894.04	521.88	468.09	511.82	0.61	0.89	TRUE	TRUE	TRUE
1917	67.51	EITALAPSTMK	2	iTRAQ4plex (K); iTRAQ4plex (N-term)	73.89	117.91	87.77	178.69	1.39	1.38	TRUE	TRUE	TRUE
1918	69.96	EITALAPSTMK	2	iTRAQ4plex (K); iTRAQ4plex (N-term)	960.35	1041.87	1176.97	1380.28	1.44	1.21	TRUE	TRUE	TRUE
1919	61.28	EITALAPSTMK	3	iTRAQ4plex (K); iTRAQ4plex (N-term)	82.86	51.33	55.8	60.06	0.79	1.06	TRUE	TRUE	TRUE
1929	39.26	HQGVMVGMGQK	3	iTRAQ4plex (K); iTRAQ4plex (N-term)	355.67	579.11	398.07	550.93	1.31	0.87	TRUE	TRUE	TRUE
1955	55.59	HQGVMVGMGQK	3	iTRAQ4plex (K); iTRAQ4plex (N-term); Oxidation (M)	392.32	276.77	601.44	349.58	1.8	1.15	TRUE	TRUE	TRUE
1956	41.72	HQGVMVGMGQK	3	iTRAQ4plex (K); iTRAQ4plex (N-term); Oxidation (M)	43.84	63.83	49.22	21.37	1.32	0.3	TRUE	TRUE	TRUE
1975	76.8	DSYVGDEAQSK	2	iTRAQ4plex (K); iTRAQ4plex (N-term)	63.06	20.93	0	0.05	0	0	FALSE	FALSE	TRUE
1976	93.43	DSYVGDEAQSK	2	iTRAQ4plex (K); iTRAQ4plex (N-term)	220.44	310.4	270.83	373.24	1.44	1.09	TRUE	TRUE	TRUE
2205	51.09	IWHHTFYNELR	3	iTRAQ4plex (N-term)	3623.35	3845.3	2199.06	3037.05	0.71	0.72	TRUE	TRUE	TRUE
2209	104.4	QEYDESGPSIVHR	3	iTRAQ4plex (N-term)	1054.6	813.72	884.41	1178.1	0.98	1.32	TRUE	TRUE	TRUE
2210	72.43	QEYDESGPSIVHR	3	iTRAQ4plex (N-term)	32.7	30.96	48.79	27.92	1.75	0.82	TRUE	FALSE	TRUE
2458	64.24	SYELPDGQVITIGNER	3	iTRAQ4plex (N-term)	404.06	381.24	298.33	329.57	0.86	0.79	TRUE	TRUE	TRUE
2459	98.64	SYELPDGQVITIGNER	2	iTRAQ4plex (N-term)	168.38	78.78	137.25	235.91	0.95	2.73	TRUE	TRUE	TRUE
2460	100.69	SYELPDGQVITIGNER	3	iTRAQ4plex (N-term)	59.75	74.47	57.27	19.88	1.12	0.24	TRUE	TRUE	TRUE
2461	105.81	SYELPDGQVITIGNER	2	iTRAQ4plex (N-term)	919.9	970.42	791.47	1287.56	1.01	1.21	TRUE	TRUE	TRUE
2640	78.19	VAPEEHPVLLTEAPLNPK	3	iTRAQ4plex (K); iTRAQ4plex (N-term)	345.23	214.12	255.6	328.58	0.87	1.4	TRUE	TRUE	TRUE
2641	93.38	VAPEEHPVLLTEAPLNPK	3	iTRAQ4plex (K); iTRAQ4plex (N-term)	2911.53	3109.44	3044.46	3874.2	1.22	1.13	TRUE	TRUE	TRUE
2684	107.67	DLYANTVLSGGTTMYPGIADR	3	iTRAQ4plex (N-term)	51.28	68.13	35.18	39.38	0.8	0.53	TRUE	TRUE	TRUE
2685	112.48	DLYANTVLSGGTTMYPGIADR	3	iTRAQ4plex (N-term)	372.87	280.1	239.98	270.77	0.75	0.88	TRUE	TRUE	TRUE
2693	88.97	DLYANTVLSGGTTMYPGIADR	3	iTRAQ4plex (N-term); Oxidation (M)	78.75	92.14	139.63	116.6	2.08	1.15	TRUE	TRUE	TRUE
K1C14_HUMAN: Keratin, type I cytoskeletal 14
AccNo	Protein Score	Protein Protein mass (Da)	Normalized Ratio1 (116/114) (TIIA/Control)	Normalized Ratio2 (117/115) (TIIA/Control)	No. of identified peptides	No. of quantified peptides	No. of identified unique peptides
P02533	266	51529	0.553987	4.35597	10	1	1
Spectrum No.	Peptide score	Peptide sequence	Charge	Modification	Int. m/z 114 (Control)	Int. m/z 115 (Control)	Int. m/z 116 (TIIA)	Int. m/z 117 (TIIA)	Ratio1 (116/114) (TIIA/Control)	Ratio2 (117/115) (TIIA/Control)	114&116 Labeled	115&117 Labeled	Unique
550	49.35	LAADDFR	2	iTRAQ4plex (N-term)	4479.35	3884.3	3756.23	4819.16	0.98	1.13	FALSE	FALSE	FALSE
552	44.29	LAADDFR	2	iTRAQ4plex (N-term)	889.06	653.39	1188.08	821.11	1.56	1.14	FALSE	FALSE	FALSE
938	54.01	LASYLDK	2	iTRAQ4plex (K); iTRAQ4plex (N-term)	9170.83	7815	8185.3	11120.1	1.05	1.29	FALSE	FALSE	FALSE
939	57.06	LASYLDK	2	iTRAQ4plex (K); iTRAQ4plex (N-term)	815.91	900.88	844.3	1019.62	1.21	1.03	FALSE	FALSE	FALSE
1177	59.51	VLDELTLAR	2	iTRAQ4plex (N-term)	1295.37	1329.92	1708.41	1809.09	1.54	1.24	FALSE	FALSE	FALSE
1180	56.28	VLDELTLAR	2	iTRAQ4plex (N-term)	144.24	150.04	61.01	173.46	0.5	1.05	FALSE	FALSE	FALSE
1390	54.85	VTMQNLNDR	2	iTRAQ4plex (N-term)	2508.2	2094.04	2210.18	2912.73	1.03	1.27	FALSE	FALSE	FALSE
1391	60.51	VTMQNLNDR	2	iTRAQ4plex (N-term)	307.72	306.38	359.05	286.6	1.37	0.85	FALSE	FALSE	FALSE
1500	64.16	LEQEIATYR	2	iTRAQ4plex (N-term)	37.24	70.37	58.71	93.49	1.85	1.21	FALSE	FALSE	FALSE
2623	100.63	ILTATVDNANVLLQIDNAR	3	iTRAQ4plex (N-term)	104.95	25.18	48.1	123.3	0.54	4.46	TRUE	TRUE	TRUE
COF1_HUMAN: Cofilin-1
AccNo	Protein Score	Protein Protein mass (Da)	Normalized Ratio1 (116/114) (TIIA/Control)	Normalized Ratio2 (117/115) (TIIA/Control)	No. of identified peptides	No. of quantified peptides	No. of identified unique peptides
P23528	101	18491	1.27721	1.72926	2	1	1
Spectrum No.	Peptide score	Peptide sequence	Charge	Modification	Int. m/z 114 (Control)	Int. m/z 115 (Control)	Int. m/z 116 (TIIA)	Int. m/z 117 (TIIA)	Ratio1 (116/114) (TIIA/Control)	Ratio2 (117/115) (TIIA/Control)	114&116 Labeled	115&117 Labeled	Unique
2711	55	KEDLVFIFWAPESAPLK	3	2 iTRAQ4plex (K); iTRAQ4plex (N-term)	30.54	31.52	69.51	23.66	2.67	0.68	TRUE	FALSE	TRUE
2712	72.39	KEDLVFIFWAPESAPLK	3	2 iTRAQ4plex (K); iTRAQ4plex (N-term)	179.03	84.2	151.93	163.68	0.99	1.77	TRUE	TRUE	TRUE
NPM_HUMAN: Nucleophosmin
AccNo	Protein Score	Protein Protein mass (Da)	Normalized Ratio1 (116/114) (TIIA/Control)	Normalized Ratio2 (117/115) (TIIA/Control)	No. of identified peptides	No. of quantified peptides	No. of identified unique peptides
P06748	145	32555	1.01071	0.935905	3	3	3
Spectrum No.	Peptide score	Peptide sequence	Charge	Modification	Int. m/z 114 (Control)	Int. m/z 115 (Control)	Int. m/z 116 (TIIA)	Int. m/z 117 (TIIA)	Ratio1 (116/114) (TIIA/Control)	Ratio2 (117/115) (TIIA/Control)	114&116 Labeled	115&117 Labeled	Unique
748	46.66	VTLATLK	2	iTRAQ4plex (K); iTRAQ4plex (N-term)	2682.03	2719.73	2186.54	2849.28	0.95	0.95	TRUE	TRUE	TRUE
2269	73.13	VDNDENEHQLSLR	3	iTRAQ4plex (N-term)	861.76	721.16	721.31	884.96	0.98	1.12	TRUE	TRUE	TRUE
2690	87.4	MSVQPTVSLGGFEITPPVVLR	3	iTRAQ4plex (N-term)	79.89	189.1	122.14	84.85	1.79	0.41	TRUE	TRUE	TRUE
RS19_HUMAN: 40S ribosomal protein S19
AccNo	Protein Score	Protein Protein mass (Da)	Normalized Ratio1 (116/114) (TIIA/Control)	Normalized Ratio2 (117/115) (TIIA/Control)	No. of identified peptides	No. of quantified peptides	No. of identified unique peptides
P39019	76	16051	0.715975	0.688075	2	2	2
Spectrum No.	Peptide score	Peptide sequence	Charge	Modification	Int. m/z 114 (Control)	Int. m/z 115 (Control)	Int. m/z 116 (TIIA)	Int. m/z 117 (TIIA)	Ratio1 (116/114) (TIIA/Control)	Ratio2 (117/115) (TIIA/Control)	114&116 Labeled	115&117 Labeled	Unique
716	42.78	ALAAFLK	2	iTRAQ4plex (K); iTRAQ4plex (N-term)	613.44	355.5	313.06	289.88	0.6	0.74	TRUE	TRUE	TRUE
1470	66.72	VLQALEGLK	2	iTRAQ4plex (K); iTRAQ4plex (N-term)	361.58	454.38	264.47	336.56	0.86	0.67	TRUE	TRUE	TRUE
PROF1_HUMAN: Profilin-1
AccNo	Protein Score	Protein Protein mass (Da)	Normalized Ratio1 (116/114) (TIIA/Control)	Normalized Ratio2 (117/115) (TIIA/Control)	No. of identified peptides	No. of quantified peptides	No. of identified unique peptides
P07737	281	15045	0.96961	0.876871	5	5	3
Spectrum No.	Peptide score	Peptide sequence	Charge	Modification	Int. m/z 114 (Control)	Int. m/z 115 (Control)	Int. m/z 116 (TIIA)	Int. m/z 117 (TIIA)	Ratio1 (116/114) (TIIA/Control)	Ratio2 (117/115) (TIIA/Control)	114&116 Labeled	115&117 Labeled	Unique
1143	57.18	TLVLLMGK	2	iTRAQ4plex (K); iTRAQ4plex (N-term)	926.28	824.52	651.56	773.41	0.82	0.85	TRUE	TRUE	TRUE
1144	54.93	TLVLLMGK	2	iTRAQ4plex (K); iTRAQ4plex (N-term)	248.88	139.48	150.01	77.04	0.71	0.5	TRUE	TRUE	TRUE
2218	102.39	STGGAPTFNVTVTK	2	iTRAQ4plex (K); iTRAQ4plex (N-term)	113.25	189.42	77.36	167.2	0.8	0.8	TRUE	TRUE	TRUE
2454	90.88	TFVNITPAEVGVLVGK	3	iTRAQ4plex (K); iTRAQ4plex (N-term)	659.03	588.24	681.89	716.93	1.21	1.11	TRUE	TRUE	TRUE
2455	95.99	TFVNITPAEVGVLVGK	3	iTRAQ4plex (K); iTRAQ4plex (N-term)	62.35	53.9	51.35	35.36	0.96	0.6	TRUE	TRUE	TRUE
PRDX1_HUMAN: Peroxiredoxin-1
AccNo	Protein Score	Protein Protein mass (Da)	Normalized Ratio1 (116/114) (TIIA/Control)	Normalized Ratio2 (117/115) (TIIA/Control)	No. of identified peptides	No. of quantified peptides	No. of identified unique peptides
Q06830	114	22096	0.980037	1.21672	3	3	2
Spectrum No.	Peptide score	Peptide sequence	Charge	Modification	Int. m/z 114 (Control)	Int. m/z 115 (Control)	Int. m/z 116 (TIIA)	Int. m/z 117 (TIIA)	Ratio1 (116/114) (TIIA/Control)	Ratio2 (117/115) (TIIA/Control)	114&116 Labeled	115&117 Labeled	Unique
1309	62.91	GLFIIDDK	2	iTRAQ4plex (K); iTRAQ4plex (N-term)	786.88	699.38	636.23	959.56	0.95	1.25	TRUE	TRUE	TRUE
1310	63.12	GLFIIDDK	2	iTRAQ4plex (K); iTRAQ4plex (N-term)	55.03	93.97	62.01	158.31	1.32	1.53	TRUE	TRUE	TRUE
1974	57.09	LVQAFQFTDK	2	iTRAQ4plex (K); iTRAQ4plex (N-term)	46.18	54.8	21.81	42.21	0.55	0.7	TRUE	TRUE	TRUE
ROAA_HUMAN: Heterogeneous nuclear ribonucleoprotein A/B
AccNo	Protein Score	Protein Protein mass (Da)	Normalized Ratio1 (116/114) (TIIA/Control)	Normalized Ratio2 (117/115) (TIIA/Control)	No. of identified peptides	No. of quantified peptides	No. of identified unique peptides
Q99729	62	36202	2.12701	1.15377	1	1	1
Spectrum No.	Peptide score	Peptide sequence	Charge	Modification	Int. m/z 114 (Control)	Int. m/z 115 (Control)	Int. m/z 116 (TIIA)	Int. m/z 117 (TIIA)	Ratio1 (116/114) (TIIA/Control)	Ratio2 (117/115) (TIIA/Control)	114&116 Labeled	115&117 Labeled	Unique
1344	62.13	GFGFILFK	2	iTRAQ4plex (K); iTRAQ4plex (N-term)	303.05	423.16	533.27	548.84	2.06	1.18	TRUE	TRUE	TRUE
PDIA6_HUMAN: Protein disulfide-isomerase A6
AccNo	Protein Score	Protein Protein mass (Da)	Normalized Ratio1 (116/114) (TIIA/Control)	Normalized Ratio2 (117/115) (TIIA/Control)	No. of identified peptides	No. of quantified peptides	No. of identified unique peptides
Q15084	44	48091	1.31343	0.506251	1	1	1
Spectrum No.	Peptide score	Peptide sequence	Charge	Modification	Int. m/z 114 (Control)	Int. m/z 115 (Control)	Int. m/z 116 (TIIA)	Int. m/z 117 (TIIA)	Ratio1 (116/114) (TIIA/Control)	Ratio2 (117/115) (TIIA/Control)	114&116 Labeled	115&117 Labeled	Unique
2230	44.44	LAAVDATVNQVLASR	2	iTRAQ4plex (N-term)	283.13	598.84	307.65	340.8	1.27	0.52	TRUE	TRUE	TRUE
HS90A_HUMAN: Heat shock protein HSP 90-alpha
AccNo	Protein Score	Protein Protein mass (Da)	Normalized Ratio1 (116/114) (TIIA/Control)	Normalized Ratio2 (117/115) (TIIA/Control)	No. of identified peptides	No. of quantified peptides	No. of identified unique peptides
P07900	614	84607	1.03034	0.952056	19	7	4
Spectrum No.	Peptide score	Peptide sequence	Charge	Modification	Int. m/z 114 (Control)	Int. m/z 115 (Control)	Int. m/z 116 (TIIA)	Int. m/z 117 (TIIA)	Ratio1 (116/114) (TIIA/Control)	Ratio2 (117/115) (TIIA/Control)	114&116 Labeled	115&117 Labeled	Unique
566	40.24	ALLFVPR	2	iTRAQ4plex (N-term)	2097.54	1769.1	2068.45	2312.19	1.15	1.19	TRUE	TRUE	TRUE
567	39.96	ALLFVPR	2	iTRAQ4plex (N-term)	193	235.27	245.56	88.53	1.49	0.34	TRUE	TRUE	TRUE
1401	41.63	FYEQFSK	2	iTRAQ4plex (K); iTRAQ4plex (N-term)	1364.24	1281.2	1090.59	1245.55	0.94	0.88	TRUE	TRUE	TRUE
1403	54.81	FYEQFSK	2	iTRAQ4plex (K); iTRAQ4plex (N-term)	259.11	164.55	90.28	121.1	0.41	0.67	TRUE	TRUE	TRUE
1794	72.12	DQVANSAFVER	2	iTRAQ4plex (N-term)	426.55	336.99	244.59	456.83	0.67	1.23	TRUE	TRUE	TRUE
1844	67.61	RAPFDLFENR	3	iTRAQ4plex (N-term)	235.89	393.12	133.49	229.25	0.66	0.53	TRUE	TRUE	TRUE
1846	62.09	RAPFDLFENR	3	iTRAQ4plex (N-term)	35.15	67.28	57.86	92.45	1.93	1.25	TRUE	TRUE	TRUE
1905	52.79	YIDQEELNK	2	iTRAQ4plex (K); iTRAQ4plex (N-term)	732.74	414.33	458.1	601.27	0.73	1.32	FALSE	FALSE	FALSE
1989	63.81	HFSVEGQLEFR	3	iTRAQ4plex (N-term)	781.33	1257.18	695.62	657.03	1.04	0.48	FALSE	FALSE	FALSE
1990	77.74	HFSVEGQLEFR	3	iTRAQ4plex (N-term)	113.47	129.39	121.89	222.52	1.26	1.57	FALSE	FALSE	FALSE
2042	88.05	ADLINNLGTIAK	2	iTRAQ4plex (K); iTRAQ4plex (N-term)	722.85	523.59	484.72	533.76	0.79	0.93	FALSE	FALSE	FALSE
2186	76.73	TLTIVDTGIGMTK	3	iTRAQ4plex (K); iTRAQ4plex (N-term)	693.6	632.09	536.86	553.86	0.91	0.8	FALSE	FALSE	FALSE
2187	49.76	TLTIVDTGIGMTK	3	iTRAQ4plex (K); iTRAQ4plex (N-term)	835.44	1043.79	618.73	729.27	0.87	0.64	FALSE	FALSE	FALSE
2189	48.93	TLTIVDTGIGMTK	3	iTRAQ4plex (K); iTRAQ4plex (N-term)	38.98	39.28	79.45	57.84	2.39	1.34	FALSE	FALSE	FALSE
2203	76.21	GVVDSEDLPLNISR	2	iTRAQ4plex (N-term)	49.44	53.3	0	29.42	0	0.5	FALSE	FALSE	FALSE
2204	113.59	GVVDSEDLPLNISR	2	iTRAQ4plex (N-term)	872.3	931.5	659.83	960.32	0.89	0.94	FALSE	FALSE	FALSE
2367	81.43	SLTNDWEDHLAVK	3	iTRAQ4plex (K); iTRAQ4plex (N-term)	1483.74	980.22	849.95	1219.69	0.67	1.13	FALSE	FALSE	FALSE
2494	41.68	YESLTDPSKLDSGK	3	2 iTRAQ4plex (K); iTRAQ4plex (N-term)	404.32	319.25	241.58	227.31	0.7	0.65	FALSE	FALSE	FALSE
2669	75.17	VILHLKEDQTEYLEER	3	iTRAQ4plex (K); iTRAQ4plex (N-term)	999.66	665.78	527.62	679.95	0.62	0.93	FALSE	FALSE	FALSE
PRR5_HUMAN: Proline-rich protein 5
AccNo	Protein Score	Protein Protein mass (Da)	Normalized Ratio1 (116/114) (TIIA/Control)	Normalized Ratio2 (117/115) (TIIA/Control)	No. of identified peptides	No. of quantified peptides	No. of identified unique peptides
P85299	39	42727	1.1868	0.908984	1	1	1
Spectrum No.	Peptide score	Peptide sequence	Charge	Modification	Int. m/z 114 (Control)	Int. m/z 115 (Control)	Int. m/z 116 (TIIA)	Int. m/z 117 (TIIA)	Ratio1 (116/114) (TIIA/Control)	Ratio2 (117/115) (TIIA/Control)	114&116 Labeled	115&117 Labeled	Unique
285	38.61	SGDVLAK	2	iTRAQ4plex (K)	122.27	70.54	120.05	72.08	1.15	0.93	TRUE	TRUE	TRUE
GBLP_HUMAN: Guanine nucleotide-binding protein subunit beta-2-like 1
AccNo	Protein Score	Protein Protein mass (Da)	Normalized Ratio1 (116/114) (TIIA/Control)	Normalized Ratio2 (117/115) (TIIA/Control)	No. of identified peptides	No. of quantified peptides	No. of identified unique peptides
P63244	68	35055	0.867673	0.852135	1	1	1
Spectrum No.	Peptide score	Peptide sequence	Charge	Modification	Int. m/z 114 (Control)	Int. m/z 115 (Control)	Int. m/z 116 (TIIA)	Int. m/z 117 (TIIA)	Ratio1 (116/114) (TIIA/Control)	Ratio2 (117/115) (TIIA/Control)	114&116 Labeled	115&117 Labeled	Unique
2635	68.15	IIVDELKQEVISTSSK	3	2 iTRAQ4plex (K); iTRAQ4plex (N-term)	1153.58	1066.17	828.07	1021.31	0.84	0.87	TRUE	TRUE	TRUE
TBB5_HUMAN: Tubulin beta chain
AccNo	Protein Score	Protein Protein mass (Da)	Normalized Ratio1 (116/114) (TIIA/Control)	Normalized Ratio2 (117/115) (TIIA/Control)	No. of identified peptides	No. of quantified peptides	No. of identified unique peptides
P07437	660	49639	0.864008	0.990152	18	5	3
Spectrum No.	Peptide score	Peptide sequence	Charge	Modification	Int. m/z 114 (Control)	Int. m/z 115 (Control)	Int. m/z 116 (TIIA)	Int. m/z 117 (TIIA)	Ratio1 (116/114) (TIIA/Control)	Ratio2 (117/115) (TIIA/Control)	114&116 Labeled	115&117 Labeled	Unique
1226	61.32	YLTVAAVFR	2	iTRAQ4plex (N-term)	3702.34	3276.12	2445.11	3346.36	0.77	0.93	FALSE	FALSE	FALSE
1366	39.17	IREEYPDR	3	iTRAQ4plex (N-term)	80.38	16.25	73.91	40.8	1.08	2.28	FALSE	FALSE	FALSE
1555	49.92	LAVNMVPFPR	2	iTRAQ4plex (N-term)	1097.42	1274.75	753.81	1047.46	0.8	0.75	FALSE	FALSE	FALSE
1557	51.27	LAVNMVPFPR	2	iTRAQ4plex (N-term)	169.83	111.26	105.13	132.35	0.72	1.08	FALSE	FALSE	FALSE
1778	58.93	ISEQFTAMFR	2	iTRAQ4plex (N-term)	1395.52	1428.26	1064.69	1436.25	0.89	0.92	FALSE	FALSE	FALSE
2076	45.18	KLAVNMVPFPR	3	iTRAQ4plex (K); iTRAQ4plex (N-term)	382.57	379.58	257.41	353.24	0.79	0.85	FALSE	FALSE	FALSE
2135	94.41	IMNTFSVVPSPK	2	iTRAQ4plex (K); iTRAQ4plex (N-term)	551.6	478.28	344.56	668.49	0.73	1.27	FALSE	FALSE	FALSE
2277	63.89	EVDEQMLNVQNK	3	iTRAQ4plex (K); iTRAQ4plex (N-term)	655.75	640.23	591.87	623.75	1.06	0.89	FALSE	FALSE	FALSE
2315	117.46	AILVDLEPGTMDSVR	2	iTRAQ4plex (N-term)	851.1	716.49	718.42	908.94	0.99	1.15	TRUE	TRUE	TRUE
2326	56.3	LHFFMPGFAPLTSR	3	iTRAQ4plex (N-term)	1244.68	634.73	729.73	817.47	0.69	1.17	FALSE	FALSE	FALSE
2327	54.9	LHFFMPGFAPLTSR	3	iTRAQ4plex (N-term)	67.86	97.95	214	166.06	3.69	1.54	FALSE	FALSE	FALSE
2340	57.33	LHFFMPGFAPLTSR	3	iTRAQ4plex (N-term); Oxidation (M)	394.17	240.96	328.96	469.07	0.98	1.77	FALSE	FALSE	FALSE
2478	52.36	ALTVPELTQQVFDAK	3	iTRAQ4plex (K); iTRAQ4plex (N-term)	434.94	347.08	289.26	310.55	0.78	0.81	TRUE	TRUE	TRUE
2479	54.03	ALTVPELTQQVFDAK	3	iTRAQ4plex (K); iTRAQ4plex (N-term)	92.52	102.51	28.67	64.58	0.36	0.57	TRUE	TRUE	TRUE
2577	104.41	GHYTEGAELVDSVLDVVR	3	iTRAQ4plex (N-term)	412.19	253.56	369.14	572.19	1.05	2.05	FALSE	FALSE	FALSE
2578	85.91	GHYTEGAELVDSVLDVVR	3	iTRAQ4plex (N-term)	16.92	64.16	25.4	22.53	1.76	0.32	FALSE	FALSE	FALSE
2615	87.22	MAVTFIGNSTAIQELFK	3	iTRAQ4plex (K); iTRAQ4plex (N-term)	513.84	582.03	327.73	638.86	0.75	1	TRUE	TRUE	TRUE
2616	79.17	MAVTFIGNSTAIQELFK	3	iTRAQ4plex (K); iTRAQ4plex (N-term)	74.18	54.49	41.62	83.5	0.66	1.39	TRUE	TRUE	TRUE
PGAM1_HUMAN: Phosphoglycerate mutase 1
AccNo	Protein Score	Protein Protein mass (Da)	Normalized Ratio1 (116/114) (TIIA/Control)	Normalized Ratio2 (117/115) (TIIA/Control)	No. of identified peptides	No. of quantified peptides	No. of identified unique peptides
P18669	40	28786	1.14841	0.96496	1	1	1
Spectrum No.	Peptide score	Peptide sequence	Charge	Modification	Int. m/z 114 (Control)	Int. m/z 115 (Control)	Int. m/z 116 (TIIA)	Int. m/z 117 (TIIA)	Ratio1 (116/114) (TIIA/Control)	Ratio2 (117/115) (TIIA/Control)	114&116 Labeled	115&117 Labeled	Unique
2495	40.47	ALPFWNEEIVPQIK	3	iTRAQ4plex (K); iTRAQ4plex (N-term)	309.1	292.13	293.67	316.89	1.11	0.99	TRUE	TRUE	TRUE
RA1L2_HUMAN: Heterogeneous nuclear ribonucleoprotein A1-like 2
AccNo	Protein Score	Protein Protein mass (Da)	Normalized Ratio1 (116/114) (TIIA/Control)	Normalized Ratio2 (117/115) (TIIA/Control)	No. of identified peptides	No. of quantified peptides	No. of identified unique peptides
Q32P51	250	34204	0.745338	0.783424	9	7	5
Spectrum No.	Peptide score	Peptide sequence	Charge	Modification	Int. m/z 114 (Control)	Int. m/z 115 (Control)	Int. m/z 116 (TIIA)	Int. m/z 117 (TIIA)	Ratio1 (116/114) (TIIA/Control)	Ratio2 (117/115) (TIIA/Control)	114&116 Labeled	115&117 Labeled	Unique
715	51.83	IFVGGIK	2	iTRAQ4plex (K); iTRAQ4plex (N-term)	531.32	720.35	377.46	445.61	0.83	0.56	FALSE	FALSE	FALSE
717	41.36	IFVGGIK	2	iTRAQ4plex (K); iTRAQ4plex (N-term)	1316.82	1133.76	1160.2	1046.22	1.03	0.84	FALSE	FALSE	FALSE
1691	48.01	DYFEQYGK	2	iTRAQ4plex (K); iTRAQ4plex (N-term)	71.76	116.55	70.49	79.86	1.15	0.62	TRUE	TRUE	TRUE
1751	56.06	IEVIEIMTDR	2	iTRAQ4plex (N-term)	1366.63	1170.14	875.53	1068.72	0.75	0.83	TRUE	TRUE	TRUE
1752	67.45	IEVIEIMTDR	2	iTRAQ4plex (N-term)	75.22	56.07	56.85	104.43	0.89	1.69	TRUE	TRUE	TRUE
2450	70.53	LFIGGLSFETTDESLR	3	iTRAQ4plex (N-term)	169.87	109.6	58.67	57.69	0.4	0.48	TRUE	TRUE	TRUE
2511	78.72	GFAFVTFDDHDSVDK	3	iTRAQ4plex (K); iTRAQ4plex (N-term)	991.65	988.08	724.95	745.82	0.86	0.69	TRUE	TRUE	TRUE
2512	54.88	GFAFVTFDDHDSVDK	3	iTRAQ4plex (K); iTRAQ4plex (N-term)	233.45	156.1	65.77	175.39	0.33	1.02	TRUE	TRUE	TRUE
2625	40.98	KLFIGGLSFETTDESLR	3	iTRAQ4plex (K); iTRAQ4plex (N-term)	309.57	220.5	132.11	249.01	0.5	1.03	TRUE	TRUE	TRUE
CH60_HUMAN: 60 kDa heat shock protein, mitochondrial
AccNo	Protein Score	Protein Protein mass (Da)	Normalized Ratio1 (116/114) (TIIA/Control)	Normalized Ratio2 (117/115) (TIIA/Control)	No. of identified peptides	No. of quantified peptides	No. of identified unique peptides
P10809	522	61016	1.15511	0.865982	11	7	8
Spectrum No.	Peptide score	Peptide sequence	Charge	Modification	Int. m/z 114 (Control)	Int. m/z 115 (Control)	Int. m/z 116 (TIIA)	Int. m/z 117 (TIIA)	Ratio1 (116/114) (TIIA/Control)	Ratio2 (117/115) (TIIA/Control)	114&116 Labeled	115&117 Labeled	Unique
851	36.64	IGIEIIK	2	iTRAQ4plex (K); iTRAQ4plex (N-term)	617.48	717.93	544.6	583.72	1.03	0.74	TRUE	TRUE	TRUE
1248	57.75	LSDGVAVLK	2	iTRAQ4plex (K); iTRAQ4plex (N-term)	469.12	559.18	453.18	600.27	1.13	0.98	TRUE	TRUE	TRUE
1250	44.05	LSDGVAVLK	2	iTRAQ4plex (K); iTRAQ4plex (N-term)	65.41	111.57	35.49	95.66	0.64	0.78	TRUE	TRUE	TRUE
2179	38.57	TVIIEQSWGSPK	3	iTRAQ4plex (K); iTRAQ4plex (N-term)	26.84	103.08	42.49	0	1.85	0	TRUE	FALSE	TRUE
2513	99.34	GVMLAVDAVIAELKK	3	2 iTRAQ4plex (K); iTRAQ4plex (N-term)	352.99	453.81	460.99	473.24	1.53	0.95	TRUE	TRUE	TRUE
2514	59.51	GVMLAVDAVIAELKK	3	2 iTRAQ4plex (K); iTRAQ4plex (N-term)	34.01	20.34	40.1	18.61	1.38	0.83	TRUE	FALSE	TRUE
2548	78.3	ISSIQSIVPALEIANAHR	3	iTRAQ4plex (N-term)	28.54	24.27	29.69	28.86	1.22	1.08	FALSE	FALSE	TRUE
2675	104.3	IQEIIEQLDVTTSEYEK	3	iTRAQ4plex (K); iTRAQ4plex (N-term)	199.43	136.29	106.48	239.51	0.63	1.6	TRUE	TRUE	TRUE
2705	121.46	ALMLQGVDLLADAVAVTMGPK	3	iTRAQ4plex (K); iTRAQ4plex (N-term)	36.68	46.32	35.54	12.3	1.13	0.24	TRUE	FALSE	TRUE
2707	114.85	ALMLQGVDLLADAVAVTMGPK	3	iTRAQ4plex (K); iTRAQ4plex (N-term)	201.52	189.45	170.52	135.58	0.99	0.65	TRUE	TRUE	TRUE
2767	88.58	IQEIIEQLDVTTSEYEKEK	3	2 iTRAQ4plex (K); iTRAQ4plex (N-term)	29.29	89.5	53.17	69.9	2.13	0.71	TRUE	TRUE	TRUE
HS90B_HUMAN: Heat shock protein HSP 90-beta
AccNo	Protein Score	Protein Protein mass (Da)	Normalized Ratio1 (116/114) (TIIA/Control)	Normalized Ratio2 (117/115) (TIIA/Control)	No. of identified peptides	No. of quantified peptides	No. of identified unique peptides
P08238	549	83212	0.789465	0.776287	18	5	4
Spectrum No.	Peptide score	Peptide sequence	Charge	Modification	Int. m/z 114 (Control)	Int. m/z 115 (Control)	Int. m/z 116 (TIIA)	Int. m/z 117 (TIIA)	Ratio1 (116/114) (TIIA/Control)	Ratio2 (117/115) (TIIA/Control)	114&116 Labeled	115&117 Labeled	Unique
531	43.8	VVVITK	2	iTRAQ4plex (K); iTRAQ4plex (N-term)	1634.51	1176.97	803.81	1102.55	0.58	0.85	TRUE	TRUE	TRUE
532	39.31	VVVITK	2	iTRAQ4plex (K); iTRAQ4plex (N-term)	216.29	153.18	224.79	106.97	1.22	0.64	TRUE	TRUE	TRUE
605	38.19	ALLFIPR	2	iTRAQ4plex (N-term)	3533.43	3472.43	2385.45	2908.11	0.79	0.76	TRUE	TRUE	TRUE
718	52.75	SLVSVTK	2	iTRAQ4plex (K); iTRAQ4plex (N-term)	173.84	124.97	174.13	169.06	1.17	1.23	TRUE	TRUE	TRUE
1697	41.45	IDIIPNPQER	2	iTRAQ4plex (N-term)	18.98	68.45	54.33	73.12	3.35	0.97	TRUE	TRUE	TRUE
1905	52.79	YIDQEELNK	2	iTRAQ4plex (K); iTRAQ4plex (N-term)	732.74	414.33	458.1	601.27	0.73	1.32	FALSE	FALSE	FALSE
1989	63.81	HFSVEGQLEFR	3	iTRAQ4plex (N-term)	781.33	1257.18	695.62	657.03	1.04	0.48	FALSE	FALSE	FALSE
1990	77.74	HFSVEGQLEFR	3	iTRAQ4plex (N-term)	113.47	129.39	121.89	222.52	1.26	1.57	FALSE	FALSE	FALSE
2042	88.05	ADLINNLGTIAK	2	iTRAQ4plex (K); iTRAQ4plex (N-term)	722.85	523.59	484.72	533.76	0.79	0.93	FALSE	FALSE	FALSE
2084	53.05	ELISNASDALDK	2	iTRAQ4plex (K); iTRAQ4plex (N-term)	37.86	41.63	11.02	10.25	0.34	0.22	FALSE	FALSE	FALSE
2186	76.73	TLTIVDTGIGMTK	3	iTRAQ4plex (K); iTRAQ4plex (N-term)	693.6	632.09	536.86	553.86	0.91	0.8	FALSE	FALSE	FALSE
2187	49.76	TLTIVDTGIGMTK	3	iTRAQ4plex (K); iTRAQ4plex (N-term)	835.44	1043.79	618.73	729.27	0.87	0.64	FALSE	FALSE	FALSE
2189	48.93	TLTIVDTGIGMTK	3	iTRAQ4plex (K); iTRAQ4plex (N-term)	38.98	39.28	79.45	57.84	2.39	1.34	FALSE	FALSE	FALSE
2203	76.21	GVVDSEDLPLNISR	2	iTRAQ4plex (N-term)	49.44	53.3	0	29.42	0	0.5	FALSE	FALSE	FALSE
2204	113.59	GVVDSEDLPLNISR	2	iTRAQ4plex (N-term)	872.3	931.5	659.83	960.32	0.89	0.94	FALSE	FALSE	FALSE
2367	81.43	SLTNDWEDHLAVK	3	iTRAQ4plex (K); iTRAQ4plex (N-term)	1483.74	980.22	849.95	1219.69	0.67	1.13	FALSE	FALSE	FALSE
2494	41.68	YESLTDPSKLDSGK	3	2 iTRAQ4plex (K); iTRAQ4plex (N-term)	404.32	319.25	241.58	227.31	0.7	0.65	FALSE	FALSE	FALSE
2669	75.17	VILHLKEDQTEYLEER	3	iTRAQ4plex (K); iTRAQ4plex (N-term)	999.66	665.78	527.62	679.95	0.62	0.93	FALSE	FALSE	FALSE
FUS_HUMAN: RNA-binding protein FUS
AccNo	Protein Score	Protein Protein mass (Da)	Normalized Ratio1 (116/114) (TIIA/Control)	Normalized Ratio2 (117/115) (TIIA/Control)	No. of identified peptides	No. of quantified peptides	No. of identified unique peptides
P35637	56	53394	0.454554	0.773788	1	1	1
Spectrum No.	Peptide score	Peptide sequence	Charge	Modification	Int. m/z 114 (Control)	Int. m/z 115 (Control)	Int. m/z 116 (TIIA)	Int. m/z 117 (TIIA)	Ratio1 (116/114) (TIIA/Control)	Ratio2 (117/115) (TIIA/Control)	114&116 Labeled	115&117 Labeled	Unique
1619	55.79	AAIDWFDGK	2	iTRAQ4plex (K); iTRAQ4plex (N-term)	522.4	434.35	196.45	377.82	0.44	0.79	TRUE	TRUE	TRUE
IF4A1_HUMAN: Eukaryotic initiation factor 4A-I
AccNo	Protein Score	Protein Protein mass (Da)	Normalized Ratio1 (116/114) (TIIA/Control)	Normalized Ratio2 (117/115) (TIIA/Control)	No. of identified peptides	No. of quantified peptides	No. of identified unique peptides
P60842	115	46125	0.778985	0.671264	3	2	3
Spectrum No.	Peptide score	Peptide sequence	Charge	Modification	Int. m/z 114 (Control)	Int. m/z 115 (Control)	Int. m/z 116 (TIIA)	Int. m/z 117 (TIIA)	Ratio1 (116/114) (TIIA/Control)	Ratio2 (117/115) (TIIA/Control)	114&116 Labeled	115&117 Labeled	Unique
1469	45.42	VLITTDLLAR	2	iTRAQ4plex (N-term)	548.17	637.56	393.29	395.09	0.84	0.56	TRUE	TRUE	TRUE
2317	69.23	LQMEAPHIIVGTPGR	3	iTRAQ4plex (N-term)	443.24	261.62	269.62	283.43	0.71	0.99	TRUE	TRUE	TRUE
2662	68.03	GIDVQQVSLVINYDLPTNR	3	iTRAQ4plex (N-term)	68.37	24.23	20.07	0	0.34	0	TRUE	FALSE	TRUE
SERPH_HUMAN: Serpin H1
AccNo	Protein Score	Protein Protein mass (Da)	Normalized Ratio1 (116/114) (TIIA/Control)	Normalized Ratio2 (117/115) (TIIA/Control)	No. of identified peptides	No. of quantified peptides	No. of identified unique peptides
P50454	43	46411	0.668861	1.07034	1	1	1
Spectrum No.	Peptide score	Peptide sequence	Charge	Modification	Int. m/z 114 (Control)	Int. m/z 115 (Control)	Int. m/z 116 (TIIA)	Int. m/z 117 (TIIA)	Ratio1 (116/114) (TIIA/Control)	Ratio2 (117/115) (TIIA/Control)	114&116 Labeled	115&117 Labeled	Unique
2343	43.11	LFYADHPFIFLVR	3	iTRAQ4plex (N-term)	610.88	474.81	338.03	571.3	0.65	1.09	TRUE	TRUE	TRUE
TERA_HUMAN: Transitional endoplasmic reticulum ATPase
AccNo	Protein Score	Protein Protein mass (Da)	Normalized Ratio1 (116/114) (TIIA/Control)	Normalized Ratio2 (117/115) (TIIA/Control)	No. of identified peptides	No. of quantified peptides	No. of identified unique peptides
P55072	129	89266	0.834861	0.941044	4	4	4
Spectrum No.	Peptide score	Peptide sequence	Charge	Modification	Int. m/z 114 (Control)	Int. m/z 115 (Control)	Int. m/z 116 (TIIA)	Int. m/z 117 (TIIA)	Ratio1 (116/114) (TIIA/Control)	Ratio2 (117/115) (TIIA/Control)	114&116 Labeled	115&117 Labeled	Unique
1694	55.7	DVDLEFLAK	2	iTRAQ4plex (K); iTRAQ4plex (N-term)	324.55	274.82	129.22	314.1	0.47	1.04	TRUE	TRUE	TRUE
1801	40.65	LEILQIHTK	3	iTRAQ4plex (K); iTRAQ4plex (N-term)	290.64	199.76	310.18	165.59	1.25	0.75	TRUE	TRUE	TRUE
2442	67.37	KYEMFAQTLQQSR	3	iTRAQ4plex (K); iTRAQ4plex (N-term)	420.21	381.43	290.14	442.65	0.81	1.06	TRUE	TRUE	TRUE
2575	48.54	NAPAIIFIDELDAIAPK	3	iTRAQ4plex (K); iTRAQ4plex (N-term)	94.34	117.88	50.75	107.91	0.63	0.83	TRUE	TRUE	TRUE
LDHA_HUMAN: L-lactate dehydrogenase A chain
AccNo	Protein Score	Protein Protein mass (Da)	Normalized Ratio1 (116/114) (TIIA/Control)	Normalized Ratio2 (117/115) (TIIA/Control)	No. of identified peptides	No. of quantified peptides	No. of identified unique peptides
P00338	283	36665	0.95555	0.845674	8	6	6
Spectrum No.	Peptide score	Peptide sequence	Charge	Modification	Int. m/z 114 (Control)	Int. m/z 115 (Control)	Int. m/z 116 (TIIA)	Int. m/z 117 (TIIA)	Ratio1 (116/114) (TIIA/Control)	Ratio2 (117/115) (TIIA/Control)	114&116 Labeled	115&117 Labeled	Unique
804	41.72	LVIITAGAR	2	iTRAQ4plex (N-term)	1071.89	710.94	733.27	562.61	0.8	0.72	TRUE	TRUE	TRUE
1352	50.63	FIIPNVVK	2	iTRAQ4plex (K); iTRAQ4plex (N-term)	1353.36	1036.33	845.89	1241.49	0.73	1.09	TRUE	TRUE	TRUE
1843	54.86	DQLIYNLLK	2	iTRAQ4plex (K); iTRAQ4plex (N-term)	26.8	55.1	85.15	4.46	3.72	0.07	TRUE	FALSE	TRUE
2475	65.21	DLADELALVDVIEDK	3	iTRAQ4plex (K); iTRAQ4plex (N-term)	170.54	328.39	388.51	182.22	2.67	0.5	TRUE	TRUE	TRUE
2476	82.49	DLADELALVDVIEDK	3	iTRAQ4plex (K); iTRAQ4plex (N-term)	50.83	39.1	28.32	63.58	0.65	1.48	TRUE	TRUE	TRUE
2637	68.28	LLIVSNPVDILTYVAWK	3	iTRAQ4plex (K); iTRAQ4plex (N-term)	0	46.67	32.4	11.37	Infinity	0.22	FALSE	FALSE	TRUE
2679	80.87	DLADELALVDVIEDKLK	3	2 iTRAQ4plex (K); iTRAQ4plex (N-term)	58.96	61.19	33.93	27.53	0.67	0.41	TRUE	TRUE	TRUE
2680	57.74	DLADELALVDVIEDKLK	3	2 iTRAQ4plex (K); iTRAQ4plex (N-term)	27.54	70.76	66.72	58.43	2.84	0.75	TRUE	TRUE	TRUE
PTBP1_HUMAN: Polypyrimidine tract-binding protein 1
AccNo	Protein Score	Protein Protein mass (Da)	Normalized Ratio1 (116/114) (TIIA/Control)	Normalized Ratio2 (117/115) (TIIA/Control)	No. of identified peptides	No. of quantified peptides	No. of identified unique peptides
P26599	81	57186	N/A	0.892944	2	0	2
Spectrum No.	Peptide score	Peptide sequence	Charge	Modification	Int. m/z 114 (Control)	Int. m/z 115 (Control)	Int. m/z 116 (TIIA)	Int. m/z 117 (TIIA)	Ratio1 (116/114) (TIIA/Control)	Ratio2 (117/115) (TIIA/Control)	114&116 Labeled	115&117 Labeled	Unique
2620	57.78	VTPQSLFILFGVYGDVQR	3	iTRAQ4plex (N-term)	0	0	0	0	NaN	NaN	FALSE	FALSE	TRUE
2737	42.06	KLPIDVTEGEVISLGLPFGK	3	2 iTRAQ4plex (K); iTRAQ4plex (N-term)	53.31	73.69	0	73.97	0	0.91	FALSE	TRUE	TRUE
IF5A1_HUMAN: Eukaryotic translation initiation factor 5A-1
AccNo	Protein Score	Protein Protein mass (Da)	Normalized Ratio1 (116/114) (TIIA/Control)	Normalized Ratio2 (117/115) (TIIA/Control)	No. of identified peptides	No. of quantified peptides	No. of identified unique peptides
P63241	54	16821	1.02954	1.17955	1	1	1
Spectrum No.	Peptide score	Peptide sequence	Charge	Modification	Int. m/z 114 (Control)	Int. m/z 115 (Control)	Int. m/z 116 (TIIA)	Int. m/z 117 (TIIA)	Ratio1 (116/114) (TIIA/Control)	Ratio2 (117/115) (TIIA/Control)	114&116 Labeled	115&117 Labeled	Unique
2101	53.61	VHLVGIDIFTGK	3	iTRAQ4plex (K); iTRAQ4plex (N-term)	647.96	502.22	551.89	665.94	1	1.21	TRUE	TRUE	TRUE
TCPB_HUMAN: T-complex protein 1 subunit beta
AccNo	Protein Score	Protein Protein mass (Da)	Normalized Ratio1 (116/114) (TIIA/Control)	Normalized Ratio2 (117/115) (TIIA/Control)	No. of identified peptides	No. of quantified peptides	No. of identified unique peptides
P78371	68	57452	N/A	1.64393	1	0	1
Spectrum No.	Peptide score	Peptide sequence	Charge	Modification	Int. m/z 114 (Control)	Int. m/z 115 (Control)	Int. m/z 116 (TIIA)	Int. m/z 117 (TIIA)	Ratio1 (116/114) (TIIA/Control)	Ratio2 (117/115) (TIIA/Control)	114&116 Labeled	115&117 Labeled	Unique
2361	67.8	LTSFIGAIAIGDLVK	3	iTRAQ4plex (K); iTRAQ4plex (N-term)	47.65	36.65	9.9	67.73	0.24	1.68	FALSE	TRUE	TRUE
SET_HUMAN: Protein SET
AccNo	Protein Score	Protein Protein mass (Da)	Normalized Ratio1 (116/114) (TIIA/Control)	Normalized Ratio2 (117/115) (TIIA/Control)	No. of identified peptides	No. of quantified peptides	No. of identified unique peptides
Q01105	77	33469	0.822097	0.829986	1	1	1
Spectrum No.	Peptide score	Peptide sequence	Charge	Modification	Int. m/z 114 (Control)	Int. m/z 115 (Control)	Int. m/z 116 (TIIA)	Int. m/z 117 (TIIA)	Ratio1 (116/114) (TIIA/Control)	Ratio2 (117/115) (TIIA/Control)	114&116 Labeled	115&117 Labeled	Unique
1994	76.81	VEVTEFEDIK	2	iTRAQ4plex (K); iTRAQ4plex (N-term)	320.84	297.13	218.21	277.23	0.8	0.85	TRUE	TRUE	TRUE
G3P_HUMAN: Glyceraldehyde-3-phosphate dehydrogenase
AccNo	Protein Score	Protein Protein mass (Da)	Normalized Ratio1 (116/114) (TIIA/Control)	Normalized Ratio2 (117/115) (TIIA/Control)	No. of identified peptides	No. of quantified peptides	No. of identified unique peptides
P04406	813	36030	0.876923	0.769271	15	14	9
Spectrum No.	Peptide score	Peptide sequence	Charge	Modification	Int. m/z 114 (Control)	Int. m/z 115 (Control)	Int. m/z 116 (TIIA)	Int. m/z 117 (TIIA)	Ratio1 (116/114) (TIIA/Control)	Ratio2 (117/115) (TIIA/Control)	114&116 Labeled	115&117 Labeled	Unique
631	40.73	AAFNSGK	2	iTRAQ4plex (K); iTRAQ4plex (N-term)	790.32	989.42	964.91	1185.9	1.43	1.09	TRUE	TRUE	TRUE
633	53.41	AAFNSGK	2	iTRAQ4plex (K); iTRAQ4plex (N-term)	37.29	68.11	30.02	34.22	0.94	0.46	TRUE	TRUE	TRUE
781	43.75	TVDGPSGK	2	iTRAQ4plex (K); iTRAQ4plex (N-term)	345.85	185.09	352.92	171.11	1.19	0.84	TRUE	TRUE	TRUE
1982	61.49	VVDLMAHMASK	3	iTRAQ4plex (K); iTRAQ4plex (N-term)	1737.5	1293.24	1080.02	1429.15	0.73	1.01	TRUE	TRUE	TRUE
2153	52.14	VVDLMAHMASKE	3	iTRAQ4plex (K); iTRAQ4plex (N-term)	1959.99	1458.54	1264.03	1210.9	0.76	0.76	TRUE	TRUE	TRUE
2261	80.81	GALQNIIPASTGAAK	3	iTRAQ4plex (K); iTRAQ4plex (N-term)	582.86	525.99	422.48	450.12	0.85	0.78	TRUE	TRUE	TRUE
2311	56.17	LVINGNPITIFQER	2	iTRAQ4plex (N-term)	2123.11	2131.64	1452.35	1660.36	0.8	0.71	TRUE	TRUE	TRUE
2434	94.4	LISWYDNEFGYSNR	2	iTRAQ4plex (N-term)	99.37	134.11	75.36	91.52	0.89	0.62	TRUE	TRUE	TRUE
2435	66.08	LISWYDNEFGYSNR	3	iTRAQ4plex (N-term)	27.04	43.87	0	28.31	0	0.59	FALSE	TRUE	TRUE
2436	95.9	LISWYDNEFGYSNR	2	iTRAQ4plex (N-term)	1749.38	2141.12	1136.95	1426.54	0.76	0.61	TRUE	TRUE	TRUE
2727	105.23	VIISAPSADAPMFVMGVNHEK	3	iTRAQ4plex (K); iTRAQ4plex (N-term)	135.16	221.96	101.26	118.33	0.88	0.49	TRUE	TRUE	TRUE
2728	133.42	VIISAPSADAPMFVMGVNHEK	3	iTRAQ4plex (K); iTRAQ4plex (N-term)	901.9	856.8	711.26	625.28	0.92	0.66	TRUE	TRUE	TRUE
2746	113.77	WGDAGAEYVVESTGVFTTMEK	3	iTRAQ4plex (K); iTRAQ4plex (N-term)	37.3	17.44	54.42	66.67	1.71	3.48	TRUE	TRUE	TRUE
2747	113.08	WGDAGAEYVVESTGVFTTMEK	3	iTRAQ4plex (K); iTRAQ4plex (N-term)	403.02	229.64	262.28	399.75	0.76	1.58	TRUE	TRUE	TRUE
2787	116.19	VIHDNFGIVEGLMTTVHAITATQK	3	iTRAQ4plex (K); iTRAQ4plex (N-term)	307.96	145.12	225.09	131.88	0.86	0.83	TRUE	TRUE	TRUE
PP1A_HUMAN: Serine/threonine-protein phosphatase PP1-alpha catalytic subunit
AccNo	Protein Score	Protein Protein mass (Da)	Normalized Ratio1 (116/114) (TIIA/Control)	Normalized Ratio2 (117/115) (TIIA/Control)	No. of identified peptides	No. of quantified peptides	No. of identified unique peptides
P62136	62	37488	N/A	N/A	1	0	1
Spectrum No.	Peptide score	Peptide sequence	Charge	Modification	Int. m/z 114 (Control)	Int. m/z 115 (Control)	Int. m/z 116 (TIIA)	Int. m/z 117 (TIIA)	Ratio1 (116/114) (TIIA/Control)	Ratio2 (117/115) (TIIA/Control)	114&116 Labeled	115&117 Labeled	Unique
2639	61.58	EIFLSQPILLELEAPLK	3	iTRAQ4plex (K); iTRAQ4plex (N-term)	0	35.87	0	0.07	NaN	0	FALSE	FALSE	TRUE
TCPH_HUMAN: T-complex protein 1 subunit eta
AccNo	Protein Score	Protein Protein mass (Da)	Normalized Ratio1 (116/114) (TIIA/Control)	Normalized Ratio2 (117/115) (TIIA/Control)	No. of identified peptides	No. of quantified peptides	No. of identified unique peptides
Q99832	38	59329	0.549024	1.24388	1	1	1
Spectrum No.	Peptide score	Peptide sequence	Charge	Modification	Int. m/z 114 (Control)	Int. m/z 115 (Control)	Int. m/z 116 (TIIA)	Int. m/z 117 (TIIA)	Ratio1 (116/114) (TIIA/Control)	Ratio2 (117/115) (TIIA/Control)	114&116 Labeled	115&117 Labeled	Unique
2054	37.73	IALLNVELELK	2	iTRAQ4plex (K); iTRAQ4plex (N-term)	107.77	94.3	48.95	131.86	0.53	1.27	TRUE	TRUE	TRUE
